# Supplementary material for: Fungal ecology in the age of 'omics
Source: New Phytol. 2026 Jan 11;250(2):822–33. doi: 10.1111/nph.70900 (PMC13000982; doi:10.1111/nph.70900)
Supplement: Supplementary file 1 — Table S1 Contains the list of articles included in the literature review, as well as the raw and analyzed data for metagenomics, metatranscriptomics, and metaproteomics. Please note: Wiley is not responsible for the content or functionality of any Supporting Information supplied by the authors. Any queries (other than missing material) should be directed to the New Phytologist Central Office. [file NPH-250-822-s001.xlsx]

## Sheet: a.ArticleInformation
New Phytologist Supporting Information
Article title: Fungal ecology in the Age of 'Omics
Authors: Brontë R. Shelton, Joana Larrere, Diego Yusta Belsham, Marina Omacini, Andrés Argüelles-Moyao, Erika Buscardo, Danielle Karla Alves da Silva, Xiaoyan Zhao, Naoto Nakamura, Rodolfo Ángeles-Argáiz, Claudia Paz, Noemí Matías-Ferrer, Miranda Mistaya Hart
Article acceptance date: 15 December 2025
The following Supporting Information is available for this article:
Table S1 contains the list of articles included in the literature review, as well as the raw and analyzed data for metagenomics, metatranscriptomics, and metaproteomics.
Table S1 consists of 7 tabs containing a. ArticleInformation; b. ListofPapers: the list of articles used in the literature review; c. RawData: the raw data collected from the articles, d. SortedData: the data with spelling inconsistencies removed and organized by type of meta'omic; e: Metagenomics: the count of programs reported and unreported for metagenomics; f. Metatranscriptomics: the count o…

## Sheet: b.ListOfPapers
Authors	Article Title	Source Title	Publication Year	DOI Link	Type of meta'omic
Chang, Chunling; Guo, Yue; Tang, Kuanqiang; Hu, Yunlong; Xu, Weihui; Chen, Wenjing; McLaughlin, Neil; Wang, Zhigang	Straw from Different Crop Species Recruits Different Communities of Lignocellulose-Degrading Microorganisms in Black Soil	MICROORGANISMS	2024	http://dx.doi.org/10.3390/microorganisms12050938	metagenomics
Graham, Emily B.; Yang, Fan; Bell, Sheryl; Hofmockel, Kirsten S.	High Genetic Potential for Proteolytic Decomposition in Northern Peatland Ecosystems	APPLIED AND ENVIRONMENTAL MICROBIOLOGY	2019	http://dx.doi.org/10.1128/AEM.02851-18	metagenomics		Total	315
Gibbons, Sean M.; Lekberg, Ylva; Mummey, Daniel L.; Sangwan, Naseer; Ramsey, Philip W.; Gilbert, Jack A.	Invasive Plants Rapidly Reshape Soil Properties in a Grassland Ecosystem	MSYSTEMS	2017	http://dx.doi.org/10.1128/mSystems.00178-16	metagenomics		metagenomics	230
Hewitt, Seanna; Ghogare, Rishikesh; Troxel, William; Tenic, Elvir; Isaac, Daylen; Dhingra, Amit	Metatranscriptomic analysis of tomato rhizospheres reveals insight into plant-microbiome molecular response to biochar-amended organic soil	FRONTIERS IN ANALYTICAL SCIENCE	2023	http://dx.doi.org/10.3389/frans.2023.1205583	metagenomics		metagenomics; metaproteomics	1
Hernandez-Guzman, Mario; Perez-Hernandez, Valentin; Gomez-Acata, Selene; Jimenez-Bueno, Norma; Verhulst, Nele; Catalina Munoz-Arenas, Ligia; Navarro-Noya, Yendi E.; Luna-Guido, Marco L.; Dendooven, Luc	Application of young maize plant residues alters the microbiome composition and its functioning in a soil under conservation agriculture: a metagenomics study	ARCHIVES OF MICROBIOLOGY	2022	http://dx.doi.org/10.1007/s00203-022-03060-z	metagenomics		metagenomics; metatranscriptomics	13
Molefe, Rebaona R.; Amoo, Adenike E.; Babalola, Olubukola O.	Metagenomic insights into the bacterial community structure and functional potentials in the rhizosphere soil of maize plants	JOURNAL OF PLANT INTERACTIONS	2021	http://dx.doi.org/10.1080/17429145.2021.1936228	metagenomics		metagenomics; metatranscriptomics; metaproteomics	1
Nelkner, Johanna; Henke, Christian; Lin, Timo Wentong; Paetzold, Wiebke; Hassa, Julia; Jaenicke, Sebastian; Grosch, Rita; Puehler, Alfred; Sczyrba, Alexander; Schlueter, Andreas	Effect of Long-Term Farming Practices on Agricultural Soil Microbiome Members Represented by Metagenomically Assembled Genomes (MAGs) and Their Predicted Plant-Beneficial Genes	GENES	2019	http://dx.doi.org/10.3390/genes10060424	metagenomics		metaproteomics	11
Li, Tingting; Ou, Yannan; Ling, Shuqin; Gao, Ming; Deng, Xuhui; Liu, Hongjun; Li, Rong; Shen, Zongzhuan; Shen, Qirong	Suppressing Ralstonia solanacearum and Bacterial Antibiotic Resistance Genes in Tomato Rhizosphere Soil through Companion Planting with Basil or Cilantro	AGRONOMY-BASEL	2024	http://dx.doi.org/10.3390/agronomy14061129	metagenomics		metatranscriptomics	59
Xiong, Mingyao; Jiang, Wei; Zou, Shuzhen; Kang, Di; Yan, Xianchun	Microbial carbohydrate-active enzymes influence soil carbon by regulating the of plant- and fungal-derived biomass decomposition in plateau peat wetlands under differing water conditions	FRONTIERS IN MICROBIOLOGY	2023	http://dx.doi.org/10.3389/fmicb.2023.1266016	metagenomics
Wang, Guiwei; Jin, Zexing; George, Timothy S.; Feng, Gu; Zhang, Lin	Arbuscular mycorrhizal fungi enhance plant phosphorus uptake through stimulating hyphosphere soil microbiome functional profiles for phosphorus turnover	NEW PHYTOLOGIST	2023	http://dx.doi.org/10.1111/nph.18772	metagenomics		metagenomics =	245
Bahram, Mohammad; Netherway, Tarquin; Hildebrand, Falk; Pritsch, Karin; Drenkhan, Rein; Loit, Kaire; Anslan, Sten; Bork, Peer; Tedersoo, Leho	Plant nutrient-acquisition strategies drive topsoil microbiome structure and function	NEW PHYTOLOGIST	2020	http://dx.doi.org/10.1111/nph.16598	metagenomics		metaproteomics =	13
Ye, He; Tu, Nare; Wu, Zhendan; He, Shilong; Zhao, Yu; Yue, Mei; Hong, Mei	Identification of bacteria and fungi responsible for litter decomposition in desert steppes via combined DNA stable isotope probing	FRONTIERS IN MICROBIOLOGY	2024	http://dx.doi.org/10.3389/fmicb.2024.1353629	metagenomics		metatranscriptomics =	73
Postiglione, Alessia; Prigioniero, Antonello; Zuzolo, Daniela; Tartaglia, Maria; Scarano, Pierpaolo; Maisto, Maria; Ranauda, Maria Antonietta; Sciarrillo, Rosaria; Thijs, Sofie; Vangronsveld, Jaco; Guarino, Carmine	Quercus ilex Phyllosphere Microbiome Environmental-Driven Structure and Composition Shifts in a Mediterranean Contex	PLANTS-BASEL	2022	http://dx.doi.org/10.3390/plants11243528	metagenomics
Coleine, Claudia; Albanese, Davide; Onofri, Silvano; Tringe, Susannah G.; Pennacchio, Christa; Donati, Claudio; Stajich, Jason E.; Selbmann, Laura	Metagenomes in the Borderline Ecosystems of the Antarctic Cryptoendolithic Communities	MICROBIOLOGY RESOURCE ANNOUNCEMENTS	2020	http://dx.doi.org/10.1128/MRA.01599-19	metagenomics
Cline, Lauren C.; Zak, Donald R.	Soil microbial communities are shaped by plant-driven changes in resource availability during secondary succession	ECOLOGY	2015	http://dx.doi.org/10.1890/15-0184.1	metagenomics
Wang, Shasha; Chen, Danmei; Liu, Qingfu; Zang, Lipeng; Zhang, Guangqi; Sui, Mingzhen; Dai, Yu; Zhou, Chunjie; Li, Yujuan; Yang, Yousu; Ding, Fangjun	Dominant influence of plants on soil microbial carbon cycling functions during natural restoration of degraded karst vegetation	JOURNAL OF ENVIRONMENTAL MANAGEMENT	2023	http://dx.doi.org/10.1016/j.jenvman.2023.118889	metagenomics
Xiong, Chao; Singh, Brajesh K.; He, Ji-Zheng; Han, Yan-Lai; Li, Pei-Pei; Wan, Li-Hua; Meng, Guo-Zhong; Liu, Si-Yi; Wang, Jun-Tao; Wu, Chuan-Fa; Ge, An-Hui; Zhang, Li-Mei	Plant developmental stage drives the differentiation in ecological role of the maize microbiome	MICROBIOME	2021	http://dx.doi.org/10.1186/s40168-021-01118-6	metagenomics
Hamonts, Kelly; Trivedi, Pankaj; Grinyer, Jasmine; Holford, Paul; Drigo, Barbara; Anderson, Ian A.; Singh, Brajesh K.	Yellow Canopy Syndrome in sugarcane is associated with shifts in the rhizosphere soil metagenome but not with overall soil microbial function	SOIL BIOLOGY & BIOCHEMISTRY	2018	http://dx.doi.org/10.1016/j.soilbio.2018.07.019	metagenomics
Carrion, Victor J.; Perez-Jaramillo, Juan; Cordovez, Viviane; Tracanna, Vittorio; de Hollander, Mattias; Ruiz-Buck, Daniel; Mendes, Lucas W.; van Ijcken, Wilfred F. J.; Gomez-Exposito, Ruth; Elsayed, Somayah S.; Mohanraju, Prarthana; Arifah, Adini; van der Oost, John; Paulson, Joseph N.; Mendes, Rodrigo; van Wezel, Gilles P.; Medema, Marnix H.; Raaijmakers, Jos M.	Pathogen-induced activation of disease-suppressive functions in the endophytic root microbiome	SCIENCE	2019	http://dx.doi.org/10.1126/science.aaw9285	metagenomics
Chen, Ko-Hsuan; Liao, Hui-Ling; Bellenger, Jean-Philippe; Lutzoni, Francois	Differential gene expression associated with fungal trophic shifts along the senescence gradient of the moss Dicranum scoparium	ENVIRONMENTAL MICROBIOLOGY	2019	http://dx.doi.org/10.1111/1462-2920.14605	metagenomics
Bahram, Mohammad; Hildebrand, Falk; Forslund, Sofia K.; Anderson, Jennifer L.; Soudzilovskaia, Nadejda A.; Bodegom, Peter M.; Bengtsson-Palme, Johan; Anslan, Sten; Coelho, Luis Pedro; Harend, Helery; Huerta-Cepas, Jaime; Medema, Marnix H.; Maltz, Mia R.; Mundra, Sunil; Olsson, Pal Axel; Pent, Mari; Polme, Sergei; Sunagawa, Shinichi; Ryberg, Martin; Tedersoo, Leho; Bork, Peer	Structure and function of the global topsoil microbiome	NATURE	2018	http://dx.doi.org/10.1038/s41586-018-0386-6	metagenomics
Gong, Wenfeng; Wei, Liping; Liu, Jinliang	Effects of Slope Position on the Rhizosphere and Fine Root Microbiomes of Cupressus gigantea on the Tibet Plateau, China	FORESTS	2024	http://dx.doi.org/10.3390/f15060897	metagenomics
Bahram, Mohammad; Vanderpool, Dan; Pent, Mari; Hiltunen, Markus; Ryberg, Martin	The genome and microbiome of a dikaryotic fungus (Inocybe terrigena, Inocybaceae) revealed by metagenomics	ENVIRONMENTAL MICROBIOLOGY REPORTS	2018	http://dx.doi.org/10.1111/1758-2229.12612	metagenomics
Wang, Wenbo; Chen, Dongsheng; Sun, Xiaomei; Zhang, Qian; Koide, Roger T.; Insam, Heribert; Zhang, Shougong	Impacts of mixed litter on the structure and functional pathway of microbial community in litter decomposition	APPLIED SOIL ECOLOGY	2019	http://dx.doi.org/10.1016/j.apsoil.2019.07.006	metagenomics
Yao, Yanpo; Gao, Suyan; Ding, Xiaoxia; Li, Peiwu; Zhang, Qi	The microbial population structure and function of peanut peanut and their effects on aflatoxin contamination	LWT-FOOD SCIENCE AND TECHNOLOGY	2021	http://dx.doi.org/10.1016/j.lwt.2021.111285	metagenomics
Tagirdzhanova, Gulnara; Saary, Paul; Tingley, Jeffrey P.; Diaz-Escandon, David; Abbott, D. Wade; Finn, Robert D.; Spribille, Toby	Predicted Input of Uncultured Fungal Symbionts to a Lichen Symbiosis from Metagenome-Assembled Genomes	GENOME BIOLOGY AND EVOLUTION	2021	http://dx.doi.org/10.1093/gbe/evab047	metagenomics
Chen, Jin; Li, Fangbing; Zhao, Xiangwei; Wang, Yang; Zhang, Limin; Yan, Lingbin; Yu, Lifei	Change in composition and potential functional genes of microbial communities on carbonatite rinds with different weathering times	FRONTIERS IN MICROBIOLOGY	2022	http://dx.doi.org/10.3389/fmicb.2022.1024672	metagenomics
Cha, Gyuhyon; Meinhardt, Kelley A.; Orellana, Luis H.; Hatt, Janet K.; Pannu, Manmeet W.; Stahl, David A.; Konstantinidis, Konstantinos T.	The influence of alfalfa-switchgrass intercropping on microbial community structure and function	ENVIRONMENTAL MICROBIOLOGY	2021	http://dx.doi.org/10.1111/1462-2920.15785	metagenomics
Song, Wenchen; Wang, Yao; Peng, Bo; Yang, Linyan; Gao, Jian; Xiao, Chunwang	Structure and function of microbiomes in the rhizosphere and endosphere response to temperature and precipitation variation in Inner Mongolia steppes	FRONTIERS IN PLANT SCIENCE	2023	http://dx.doi.org/10.3389/fpls.2023.1297399	metagenomics
Nelson, Michaeline B.; Berlemont, Renaud; Martiny, Adam C.; Martiny, Jennifer B. H.	Nitrogen Cycling Potential of a Grassland Litter Microbial Community	APPLIED AND ENVIRONMENTAL MICROBIOLOGY	2015	http://dx.doi.org/10.1128/AEM.02222-15	metagenomics
de Sousa, Leandro Pio; Guerreiro-Filho, Oliveiro; Costa Mondego, Jorge Mauricio	The Rhizosphere Microbiomes of Five Species of Coffee Trees	MICROBIOLOGY SPECTRUM	2022	http://dx.doi.org/10.1128/spectrum.00444-22	metagenomics
Qi, Lele; Yuan, Jie; Zhang, Wenjun; Liu, Houyi; Li, Zepu; Bol, Roland; Zhang, Shuoxin	Metagenomics reveals the underestimated role of bacteria in the decomposition of downed logs in forest ecosystems	SOIL BIOLOGY & BIOCHEMISTRY	2023	http://dx.doi.org/10.1016/j.soilbio.2023.109185	metagenomics
Ge, Lei; Mao, Chanjuan; Wu, Yunfei; Wang, Luyao; Chao, Shengqian; Lv, Beibei; Ye, Shuifeng; Wang, Xiaofu; Zhao, Kai; Chen, Jun; Li, Peng	Soil nutrient cycling and microbiome responses to Bt rice cultivation	PLANT AND SOIL	2024	http://dx.doi.org/10.1007/s11104-024-06856-8	metagenomics
Cline, Lauren C.; Zak, Donald R.; Upchurch, Rima A.; Freedman, Zachary B.; Peschel, Anna R.	Soil microbial communities and elk foraging intensity: implications for soil biogeochemical cycling in the sagebrush steppe	ECOLOGY LETTERS	2017	http://dx.doi.org/10.1111/ele.12722	metagenomics
Fan, Kunkun; Chu, Haiyan; Eldridge, David J. J.; Gaitan, Juan J. J.; Liu, Yu-Rong; Sokoya, Blessing; Wang, Jun-Tao; Hu, Hang-Wei; He, Ji-Zheng; Sun, Wei; Cui, Haiying; Alfaro, Fernando D. D.; Abades, Sebastian; Bastida, Felipe; Diaz-Lopez, Marta; Bamigboye, Adebola R. R.; Berdugo, Miguel; Blanco-Pastor, Jose L.; Grebenc, Tine; Duran, Jorge; Illan, Javier G. G.; Makhalanyane, Thulani P. P.; Mukher…	Soil biodiversity supports the delivery of multiple ecosystem functions in urban greenspaces	NATURE ECOLOGY & EVOLUTION	2023	http://dx.doi.org/10.1038/s41559-022-01935-4	metagenomics
Luo, Shasha; Jia, Zhongjun; Tian, Lei; Wang, Shaojie; Chang, Chunling; Ji, Li; Chang, Jingjing; Zhang, Jianfeng; Tian, Chunjie	Potential functional differentiation from microbial perspective under dryland-paddy conversion in black soils	AGRICULTURE ECOSYSTEMS & ENVIRONMENT	2023	http://dx.doi.org/10.1016/j.agee.2023.108562	metagenomics
Liu, Qing; Li, Teng; Chen, Lin; Zhang, Sai; Zhao, Yingxing; Chen, Yuanquan; Liu, Jin; Gao, Wangsheng; Sui, Peng	Taxonomic and functional diversity of the soil microbiome recruited from alternative crops in a rotation system	EUROPEAN JOURNAL OF SOIL SCIENCE	2023	http://dx.doi.org/10.1111/ejss.13410	metagenomics
Mushinski, Ryan M.; Payne, Zachary C.; Raff, Jonathan D.; Craig, Matthew E.; Pusede, Sally E.; Rusch, Douglas B.; White, Jeffrey R.; Phillips, Richard P.	Nitrogen cycling microbiomes are structured by plant mycorrhizal associations with consequences for nitrogen oxide fluxes in forests	GLOBAL CHANGE BIOLOGY	2021	http://dx.doi.org/10.1111/gcb.15439	metagenomics
Berkelmann, Dirk; Schneider, Dominik; Meryandini, Anja; Daniel, Rolf	Unravelling the effects of tropical land use conversion on the soil microbiome	ENVIRONMENTAL MICROBIOME	2020	http://dx.doi.org/10.1186/s40793-020-0353-3	metagenomics
Zhou, Yang; Zhu, Honghui; Fu, Shenglei; Yao, Qing	Metagenomic evidence of stronger effect of stylo (legume) than bahiagrass (grass) on taxonomic and functional profiles of the soil microbial community	SCIENTIFIC REPORTS	2017	http://dx.doi.org/10.1038/s41598-017-10613-6	metagenomics
Chilakala, Aswin Reddy; Pandey, Prachi; Durgadevi, Athimoolam; Kandpal, Manu; Patil, Basavanagouda S.; Rangappa, Krishnappa; Reddy, Puli Chandra Obul; Ramegowda, Venkategowda; Senthil-Kumar, Muthappa	Drought attenuates plant responses to multiple rhizospheric pathogens: A study on a dry root rot-associated disease complex in chickpea fields	FIELD CROPS RESEARCH	2023	http://dx.doi.org/10.1016/j.fcr.2023.108965	metagenomics
Wang, Qian; Jia, Shuxia; Liang, Aizhen; Chen, Xuewen; Zhang, Shixiu; Zhang, Yan; McLaughlin, Neil B. B.; Gao, Yan; Huang, Dandan	Residue Return Effects Outweigh Tillage Effects on Soil Microbial Communities and Functional Genes in Black Soil of Northeast China	CHINESE GEOGRAPHICAL SCIENCE	2023	http://dx.doi.org/10.1007/s11769-023-1335-3	metagenomics
Liu, Lei; Gao, Zhiyuan; Yang, Yu; Gao, Ya; Mahmood, Mohsin; Jiao, Huijie; Wang, Zhaohui; Liu, Jinshan	Long-term high-P fertilizer input shifts soil P cycle genes and microorganism communities in dryland wheat production systems	AGRICULTURE ECOSYSTEMS & ENVIRONMENT	2023	http://dx.doi.org/10.1016/j.agee.2022.108226	metagenomics
Wen, Mengmeng; Yang, Caidi; Liu, Yang; Zhang, Nannan; Liang, Yinyan; Dou, Ying; Zhao, Fazhu; Wang, Jun	Long-term fertilization differentially increased the CAZyme encoding genes responsible for soil organic matter decomposition under winter wheat on the Loess Plateau of China	APPLIED SOIL ECOLOGY	2024	http://dx.doi.org/10.1016/j.apsoil.2024.105354	metagenomics
Zhang, Jian; Xu, Ming; Zou, Xiao; Chen, Jin	Structural and functional characteristics of soil microbial community in a Pinus massoniana forest at different elevations	PEERJ	2022	http://dx.doi.org/10.7717/peerj.13504	metagenomics
Fu, Yingyi; Sun, Han; Luo, Yu; Zhang, Wenjun; Cai, Zejiang; Li, Yongchun; Luan, Lu; Ning, Qi; Shi, Qianer; Liang, Yuting; Liang, Chao; Tang, Caixian; Li, Yongfu; Zhang, Huimin; Xie, Zubin; Chen, Lijun; Xu, Jianming; Kuzyakov, Yakov	Deciphering Biotic and Abiotic Mechanisms Underlying Straw Decomposition and Soil Organic Carbon Priming in Agriculture Soils Receiving Long-Term Fertilizers	JOURNAL OF AGRICULTURAL AND FOOD CHEMISTRY	2023	http://dx.doi.org/10.1021/acs.jafc.3c03209	metagenomics
Tripathi, Binu M.; Moroenyane, Itumeleng; Sherman, Chen; Lee, Yoo Kyung; Adams, Jonathan M.; Steinberger, Yosef	Trends in Taxonomic and Functional Composition of Soil Microbiome Along a Precipitation Gradient in Israel	MICROBIAL ECOLOGY	2017	http://dx.doi.org/10.1007/s00248-017-0931-0	metagenomics
Duan, Mingzheng; Bau, Tolgor	Grassland fairy rings of Leucocalocybe mongolica represent the center of a rich soil microbial community	BRAZILIAN JOURNAL OF MICROBIOLOGY	2021	http://dx.doi.org/10.1007/s42770-021-00478-3	metagenomics
Zhang, Xiujuan; Zhang, Hong; Li, Junjian; Liu, Yong	Metagenomic analysis reveals the effect of revegetation types on the function of soil microorganisms in carbon and nitrogen metabolism in the open-cast mining area	PLANT AND SOIL	2024	http://dx.doi.org/10.1007/s11104-024-06614-w	metagenomics
Zhou, Sha; Wang, Jieying; Chen, Lan; Wang, Jun; Zhao, Fazhu	Microbial community structure and functional genes drive soil priming effect following afforestation	SCIENCE OF THE TOTAL ENVIRONMENT	2022	http://dx.doi.org/10.1016/j.scitotenv.2022.153925	metagenomics
Xiao, Huichuan; Wei, Yinzhu; Sun, Xuetong; Song, Xue; Liu, Jielin; Bai, Zhenjian; Hu, Guofu; Qin, Ligang	Metagenomics study of soil microorganisms involved in the carbon cycle in a saline-alkaline meadow steppe in the Songnen Plain in Northeast China	FRONTIERS IN MICROBIOLOGY	2024	http://dx.doi.org/10.3389/fmicb.2024.1335488	metagenomics
Ren, Chengjie; Zhang, Xinyi; Zhang, Shuohong; Wang, Jieying; Xu, Miaoping; Guo, Yaoxin; Wang, Jun; Han, Xinhui; Zhao, Fazhu; Yang, Gaihe; Doughty, Russell	Altered microbial CAZyme families indicated dead biomass decomposition following afforestation	SOIL BIOLOGY & BIOCHEMISTRY	2021	http://dx.doi.org/10.1016/j.soilbio.2021.108362	metagenomics
Samad, Abdul; Degenhardt, Dani; Seguin, Armand; Morency, Marie-Josee; Gagne, Patrick; Martineau, Christine	Microbial community structural and functional differentiation in capped thickened oil sands tailings planted with native boreal species	FRONTIERS IN MICROBIOLOGY	2023	http://dx.doi.org/10.3389/fmicb.2023.1168653	metagenomics
Liao, Xionghui; Zhao, Jie; Yi, Qing; Li, Jiangnan; Li, Zhilei; Wu, Shanshan; Zhang, Wei; Wang, Kelin	Metagenomic insights into the effects of organic and inorganic agricultural managements on soil phosphorus cycling	AGRICULTURE ECOSYSTEMS & ENVIRONMENT	2023	http://dx.doi.org/10.1016/j.agee.2022.108281	metagenomics
Simoes, Marta Filipa; Antunes, Andre; Ottoni, Cristiane A.; Amini, Mohammad Shoaib; Alam, Intikhab; Alzubaidy, Hanin; Mokhtar, Noor-Azlin; Archer, John A. C.; Bajic, Vladimir B.	Soil and Rhizosphere Associated Fungi in Gray Mangroves (Avicennia marina) from the Red Sea - A Metagenomic Approach	GENOMICS PROTEOMICS & BIOINFORMATICS	2015	http://dx.doi.org/10.1016/j.gpb.2015.07.002	metagenomics
Satjarak, Anchittha; Golinski, G. Karen; Trest, Marie T.; Graham, Linda E.	Microbiome and related structural features of Earth's most archaic plant indicate early plant symbiosis attributes	SCIENTIFIC REPORTS	2022	http://dx.doi.org/10.1038/s41598-022-10186-z	metagenomics
Fonseca, Jose Pedro; Hoffmann, Luisa; Azeredo Cabral, Bianca Catarina; Giordano Dias, Victor Hugo; Miranda, Marcio Rodrigues; de Azevedo Martins, Allan Cezar; Boschiero, Clarissa; Bastos, Wanderley Rodrigues; Silva, Rosane	Contrasting the microbiomes from forest rhizosphere and deeper bulk soil from an Amazon rainforest reserve	GENE	2018	http://dx.doi.org/10.1016/j.gene.2017.11.039	metagenomics
Brandl, Maria T.; Mammel, Mark K.; Simko, Ivan; Richter, Taylor K. S.; Gebru, Solomon T.; Leonard, Susan R.	Weather factors, soil microbiome, and bacteria-fungi interactions as drivers of the epiphytic phyllosphere communities of romaine lettuce	FOOD MICROBIOLOGY	2023	http://dx.doi.org/10.1016/j.fm.2023.104260	metagenomics
Huang, Jiaquan; Wu, Yaxin; Gao, Qiandi; Li, Xiaojie; Zeng, Yunyan; Guo, Yipeng; Zhang, Heqian; Qin, Zhiwei	Metagenomic exploration of the rhizosphere soil microbial community and their significance in facilitating the development of wild-simulated ginseng	APPLIED AND ENVIRONMENTAL MICROBIOLOGY	2024	http://dx.doi.org/10.1128/aem.02335-23	metagenomics
Zhu, Fengxiao; Doyle, Evelyn; Zhu, Changyin; Zhou, Dongmei; Gu, Cheng; Gao, Juan	Metagenomic analysis exploring microbial assemblages and functional genes potentially involved in di (2-ethylhexyl) phthalate degradation in soil	SCIENCE OF THE TOTAL ENVIRONMENT	2020	http://dx.doi.org/10.1016/j.scitotenv.2020.137037	metagenomics
Refai, Mohammed Y.; Abulfaraj, Aala A.; Hakeem, Israa J.; Shaer, Nehad A.; Alqahtani, Mashael D.; Alomran, Maryam M.; Alotaibi, Nahaa M.; Sonbol, Hana S.; Alhashimi, Abdulrahman M.; Al-Abbas, Nouf S.; Ashy, Ruba A.; Alshareef, Sahar A.; Jalal, Rewaa S.	Rhizobiome Signature and Its Alteration Due to Watering in the Wild Plant Moringa oleifera	SUSTAINABILITY	2023	http://dx.doi.org/10.3390/su15032745	metagenomics
Meng, Lingbo; Cheng, Zeyu; Li, Shumin	Response of Soil Nitrogen-Cycling Genes to the Coupling Effects of Arbuscular Mycorrhizal Fungi Inoculation and Biochar Application in Maize Rhizosphere	SUSTAINABILITY	2024	http://dx.doi.org/10.3390/su16083349	metagenomics
Castaneda, Luis E.; Barbosa, Olga	Metagenomic analysis exploring taxonomic and functional diversity of soil microbial communities in Chilean vineyards and surrounding native forests	PEERJ	2017	http://dx.doi.org/10.7717/peerj.3098	metagenomics
Wang, Song; Han, Yuanyuan; Wu, Xiaoyu; Sun, Honggang	Metagenomics reveals the effects of glyphosate on soil microbial communities and functional profiles of C and P cycling in the competitive vegetation control process of Chinese fir plantation	ENVIRONMENTAL RESEARCH	2023	http://dx.doi.org/10.1016/j.envres.2023.117162	metagenomics
Hassan, Asmaa H.; Bebawy, Abraam S.; Saad, Mina T.; Mosaad, Gamal S.; Saad, Bishoy T.; Eltayeb, Wafaa N.; Aboshanab, Khaled M.	Metagenomic nanopore sequencing versus conventional diagnosis for identification of the dieback pathogens of mango trees	BIOTECHNIQUES	2022	http://dx.doi.org/10.2144/btn-2022-0087	metagenomics
Liu, Pei; Li, Eryang; Ma, Yuan; Lu, Jie; Zhang, Qinghang	Allelopathic potential of Haloxylon ammodendron against Syntrichia caninervis and comparative analysis of soil microbial differences between inside and outside of the bare patches under its canopies	APPLIED SOIL ECOLOGY	2024	http://dx.doi.org/10.1016/j.apsoil.2023.105205	metagenomics
Lebre, Pedro H. H.; Bosch, Jason; Coclet, Clement; Hallas, Rebecca; Hogg, Ian D. D.; Johnson, Jenny; Moon, Katherine L. L.; Ortiz, Max; Rotimi, Adeola; Stevens, Mark I. I.; Varliero, Gilda; Convey, Peter; Vikram, Surendra; Chown, Steven L. L.; Cowan, Don A. A.	Expanding Antarctic biogeography: microbial ecology of Antarctic island soils	ECOGRAPHY	2023	http://dx.doi.org/10.1111/ecog.06568	metagenomics
Aslam, Shazia N.; Dumbrell, Alex J.; Sabir, Jamal S.; Mutwakil, Mohammed H. Z.; Baeshen, Mohammed M. N.; Abo-Aba, Salah E. M.; Clark, Dave R.; Yates, Steven A.; Baeshen, Nabih A.; Underwood, Graham J. C.; McGenity, Terry J.	Soil compartment is a major determinant of the impact of simulated rainfall on desert microbiota	ENVIRONMENTAL MICROBIOLOGY	2016	http://dx.doi.org/10.1111/1462-2920.13474	metagenomics
Zhu, Nanyan; Qian, Yinsen; Song, Lingqi; Yu, Qiaoqiao; Sheng, Haijun; Li, Ying; Zhu, Xinkai	Regulating Leaf Photosynthesis and Soil Microorganisms through Controlled-Release Nitrogen Fertilizer Can Effectively Alleviate the Stress of Elevated Ambient Ozone on Winter Wheat	INTERNATIONAL JOURNAL OF MOLECULAR SCIENCES	2024	http://dx.doi.org/10.3390/ijms25179381	metagenomics
Tang, Sheng; Ma, Qingxu; Marsden, Karina A.; Chadwick, David R.; Luo, Yu; Kuzyakov, Yakov; Wu, Lianghuan; Jones, Davey L.	Microbial community succession in soil is mainly driven by carbon and nitrogen contents rather than phosphorus and sulphur contents	SOIL BIOLOGY & BIOCHEMISTRY	2023	http://dx.doi.org/10.1016/j.soilbio.2023.109019	metagenomics
Pathan, Shamina Imran; Vetrovsky, Tomas; Giagnoni, Laura; Datta, Rahul; Baldrian, Petr; Nannipieri, Paolo; Renella, Giancarlo	Microbial expression profiles in the rhizosphere of two maize lines differing in N use efficiency	PLANT AND SOIL	2018	http://dx.doi.org/10.1007/s11104-018-3852-x	metagenomics
Liu, Mohan; Wei, Yuqi; Lian, Lu; Wei, Bin; Bi, Yixian; Liu, Nan; Yang, Gaowen; Zhang, Yingjun	Macrofungi promote SOC decomposition and weaken sequestration by modulating soil microbial function in temperate steppe	SCIENCE OF THE TOTAL ENVIRONMENT	2023	http://dx.doi.org/10.1016/j.scitotenv.2023.165556	metagenomics
de Castro, Alinne Pereira; Silveira Sartori da Silva, Maria Regina; Quirino, Betania Ferraz; da Cunha Bustamante, Mercedes Maria; Krueger, Ricardo Henrique	Microbial Diversity in Cerrado Biome (Neotropical Savanna) Soils	PLOS ONE	2016	http://dx.doi.org/10.1371/journal.pone.0148785	metagenomics
Mandro, Jessica A.; Nakamura, Fernanda M.; Gontijo, Julia B.; Tsai, Siu M.; Venturini, Andressa M.	Metagenome-Assembled Genomes from Amazonian Soil Microbial Consortia	MICROBIOLOGY RESOURCE ANNOUNCEMENTS	2022	http://dx.doi.org/10.1128/mra.00804-22	metagenomics
Dai, Zhongmin; Zang, Huadong; Chen, Jie; Fu, Yingyi; Wang, Xuehua; Liu, Huaiting; Shen, Congcong; Wang, Jianjun; Kuzyakov, Yakov; Becker, Joscha N.; Hemp, Andreas; Barberan, Albert; Gunina, Anna; Chen, Huaihai; Luo, Yu; Xu, Jianming	Metagenomic insights into soil microbial communities involved in carbon cycling along an elevation climosequences	ENVIRONMENTAL MICROBIOLOGY	2021	http://dx.doi.org/10.1111/1462-2920.15655	metagenomics
Li, Yongbin; Wang, Minyang; Chen, Sanfeng	Application of N2-fixing Paenibacillus triticisoli BJ-18 changes the compositions and functions of the bacterial, diazotrophic, and fungal microbiomes in the rhizosphere and root/shoot endosphere of wheat under field conditions	BIOLOGY AND FERTILITY OF SOILS	2021	http://dx.doi.org/10.1007/s00374-020-01528-y	metagenomics
Kumar, Santosh; Das, Rohit; Sharma, Prayatna; Tamang, Sonia; Ranjan, Rakesh Kumar; Thakur, Nagendra	Evaluation of Fungal Diversity in High Altitude Soils in Different Temperature Conditions	JOURNAL OF CLIMATE CHANGE	2023	http://dx.doi.org/10.3233/JCC230016	metagenomics
Costa, Flavia de Fatima; Souza, Renata Carolini; Voidaleski, Morgana Ferreira; Bombassaro, Amanda; Candido, Giovanna Zuzarte; da Silva, Nickolas Menezes; Robl, Diogo; Moreno, Leandro Ferreira; Weiss, Vinicius Almir; Raittz, Roberto Tadeu; Castro, Mauro Antonio; Gomes, Renata Rodrigues; Messias Bittencourt, Juliana Vitoria; de Hoog, Gerrit Sybren; Hungria, Mariangela; Vicente, Vania Aparecida	New Insights on Environmental Occurrence of Pathogenic Fungi Based on Metagenomic Data from Brazilian Cerrado Biome	BRAZILIAN ARCHIVES OF BIOLOGY AND TECHNOLOGY	2022	http://dx.doi.org/10.1590/1678-4324-2022210097	metagenomics
Hassen, Ahmed Idris; Pierneef, Rian; Swanevelder, Z. H.; Bopape, F. L.	Microbial and functional diversity of Cyclopia intermedia rhizosphere microbiome revealed by analysis of shotgun metagenomics sequence data	DATA IN BRIEF	2020	http://dx.doi.org/10.1016/j.dib.2020.106288	metagenomics
Vikram, Surendra; Guerrero, Leandro D.; Makhalanyane, Thulani P.; Le, Phuong T.; Seely, Mary; Cowan, Don A.	Metagenomic analysis provides insights into functional capacity in a hyperarid desert soil niche community	ENVIRONMENTAL MICROBIOLOGY	2016	http://dx.doi.org/10.1111/1462-2920.13088	metagenomics
Bora, Sudipta Sankar; Dey, Kuntal Kumar; Borah, Madhusmita; Rahman, Mominur; Gogoi, Manuranjan; Modi, Mahendra Kumar; Barooah, Madhumita	Niche differentiation of belowground microorganisms and their functional signatures in Assam type tea (Camellia sinensis var. assamica)	ARCHIVES OF MICROBIOLOGY	2021	http://dx.doi.org/10.1007/s00203-021-02547-5	metagenomics
Li, C.; Wu, Y.; Li, L.; Zhao, C.; Li, B.; Wu, Y.; Wang, H.; Yan, Z.	Different techniques reveal the difference of community structure and function of fungi from root and rhizosphere of Salvia miltiorrhiza Bunge	PLANT BIOLOGY	2023	http://dx.doi.org/10.1111/plb.13556	metagenomics
Kwon, Min Jung; Tripathi, Binu M.; Goeckede, Mathias; Shin, Seung Chul; Myeong, Nu Ri; Lee, Yoo Kyung; Kim, Mincheol	Disproportionate microbial responses to decadal drainage on a Siberian floodplain	GLOBAL CHANGE BIOLOGY	2021	http://dx.doi.org/10.1111/gcb.15785	metagenomics
Jaswal, Rajneesh; Pathak, Ashish; Edwards, Bobby, III; Lewis, Robert, III; Seaman, John C.; Stothard, Paul; Krivushin, Kirill; Blom, Jochen; Rupp, Oliver; Chauhan, Ashvini	Metagenomics-Guided Survey, Isolation, and Characterization of Uranium Resistant Microbiota from the Savannah River Site, USA	GENES	2019	http://dx.doi.org/10.3390/genes10050325	metagenomics
Zhang, Jiahao; Lu, Jiemiao; Zhu, Yichun; Huang, Qinger; Qin, Luping; Zhu, Bo	Rhizosphere microorganisms of Crocus sativus as antagonists against pathogenic Fusarium oxysporum	FRONTIERS IN PLANT SCIENCE	2022	http://dx.doi.org/10.3389/fpls.2022.1045147	metagenomics
Mendes, Lucas William; Raaijmakers, Jos M.; de Hollander, Mattias; Mendes, Rodrigo; Tsai, Siu Mui	Influence of resistance breeding in common bean on rhizosphere microbiome composition and function	ISME JOURNAL	2018	http://dx.doi.org/10.1038/ismej.2017.158	metagenomics
Vidal-Villarejo, Mireia; Doesselmann, Bianca; Kogler, Benedikt; Hammerschmidt, Michael; Oppliger, Barbara; Oppliger, Hans; Schmid, Karl	Regional diversity and leaf microbiome interactions of the fungal maize pathogen Exserohilum turcicum in Switzerland: A metagenomic analysis	MOLECULAR ECOLOGY	2024	http://dx.doi.org/10.1111/mec.17482	metagenomics
Wang, Wenbo; Zhang, Qian; Sun, Xiaomei; Chen, Dongsheng; Insam, Heribert; Koide, Roger T.; Zhang, Shougong	Effects of mixed-species litter on bacterial and fungal lignocellulose degradation functions during litter decomposition	SOIL BIOLOGY & BIOCHEMISTRY	2020	http://dx.doi.org/10.1016/j.soilbio.2019.107690	metagenomics
Meng, Lingbo; Cheng, Zeyu; Wang, Yingning; Li, Shumin; Clarke, Nicholas	Arbuscular Mycorrhizal Fungal Interacted with Biochar and Enhanced Phosphate-Solubilizing Microorganism Abundance and Phosphorus Uptake in Maize	AGRONOMY-BASEL	2024	http://dx.doi.org/10.3390/agronomy14081678	metagenomics
Leiva, Ana M.; Pardo, Juan M.; Arinaitwe, Warren; Newby, Jonathan; Vongphachanh, Pinkham; Chittarath, Khonesavanh; Oeurn, Samoul; Thi Hang, Le; Gil-Ordonez, Alejandra; Rodriguez, Rafael; Cuellar, Wilmer J.	Ceratobasidium sp. is associated with cassava witches' broom disease, a re-emerging threat to cassava cultivation in Southeast Asia	SCIENTIFIC REPORTS	2023	http://dx.doi.org/10.1038/s41598-023-49735-5	metagenomics
Aguirre-von-Wobeser, Eneas; Alonso-Sanchez, Alexandro; Mendez-Bravo, Alfonso; Villanueva Espino, Luis Alberto; Reverchon, Frederique	Barks from avocado trees of different geographic locations have consistent microbial communities	ARCHIVES OF MICROBIOLOGY	2021	http://dx.doi.org/10.1007/s00203-021-02449-6	metagenomics
Liao, Qinhong; Zhao, Yu; Wang, Zhenshuo; Yu, Longfeng; Su, Qiqian; Li, Jiaoqian; Yuan, Anran; Wang, Junkui; Tian, Dawei; Lin, Chenglin; Huang, Xiaoya; Li, Wenhua; Sun, Zhiqiang; Wang, Qi; Liu, Jia	Kiwifruit resistance to gray mold is enhanced by yeast-induced modulation of the endophytic microbiome	SCIENCE OF THE TOTAL ENVIRONMENT	2024	http://dx.doi.org/10.1016/j.scitotenv.2024.173109	metagenomics
Chen, Lan; Wang, Jieying; He, Liyuan; Xu, Xiaofeng; Wang, Jun; Ren, Chengjie; Guo, Yaoxin; Zhao, Fazhu	Metagenomic highlight contrasting elevational pattern of bacteria- and fungi-derived compound decompositions in forest soils	PLANT AND SOIL	2023	http://dx.doi.org/10.1007/s11104-023-06104-5	metagenomics
Zhang, Peihua; Sun, Yuanfan; Zhou, Jie; Li, Jinze; Yu, Rongpei; Ruan, Jiwei; Yang, Chunmei; Jin, Chunlian; Li, Fan; Wang, Jihua	Specific responses in soil metabolite alteration and fungal community decline to the long-term monocropping of lisianthus	SCIENTIA HORTICULTURAE	2024	http://dx.doi.org/10.1016/j.scienta.2024.113578	metagenomics
Dai, Yu; Chen, Danmei; Zang, Lipeng; Zhang, Guangqi; Liu, Qingfu; He, Yuejun; Ding, Fangjun; Wang, Shasha; Zhou, Chunjie; Yang, Yousu; Li, Yujuan	Natural restoration of degraded karst vegetation shifts soil microbial phosphorus acquisition strategies	PLANT AND SOIL	2023	http://dx.doi.org/10.1007/s11104-023-06067-7	metagenomics
Leff, Jonathan W.; Jones, Stuart E.; Prober, Suzanne M.; Barberan, Albert; Borer, Elizabeth T.; Firn, Jennifer L.; Harpole, W. Stanley; Hobbie, Sarah E.; Hofmockel, Kirsten S.; Knops, Johannes M. H.; McCulley, Rebecca L.; La Pierre, Kimberly; Risch, Anita C.; Seabloom, Eric W.; Schuetz, Martin; Steenbock, Christopher; Stevens, Carly J.; Fierer, Noah	Consistent responses of soil microbial communities to elevated nutrient inputs in grasslands across the globe	PROCEEDINGS OF THE NATIONAL ACADEMY OF SCIENCES OF THE UNITED STATES OF AMERICA	2015	http://dx.doi.org/10.1073/pnas.1508382112	metagenomics
Lopez-Mondejar, Ruben; Tlaskal, Vojtech; Vetrovsky, Tomas; Stursova, Martina; Toscan, Rodolfo; da Rocha, Ulisses Nunes; Baldrian, Petr	Metagenomics and stable isotope probing reveal the complementary contribution of fungal and bacterial communities in the recycling of dead biomass in forest soil	SOIL BIOLOGY & BIOCHEMISTRY	2020	http://dx.doi.org/10.1016/j.soilbio.2020.107875	metagenomics
Zhou, Yan; Zhang, Jianwei; Xu, Lei; Nadeem, Muhammad Yousaf; Li, Weiwei; Jiang, Yu; Ding, Yanfeng; Liu, Zhenghui; Li, Ganghua	Long-term fertilizer postponing promotes soil organic carbon sequestration in paddy soils by accelerating lignin degradation and increasing microbial necromass	SOIL BIOLOGY & BIOCHEMISTRY	2022	http://dx.doi.org/10.1016/j.soilbio.2022.108839	metagenomics
Ravinath, Renuka; Usha, Talambedu; Das, Anupam J.; Sarangi, Aditya Narayan; Sarvashiva Kiran, Neelakanta; Kumar Goyal, Arvind; Krishnareddy Prasannakumar, Mothukapalli; Ramesh, Nijalingappa; Middha, Sushil Kumar	Pomegranate Rhizosphere Microbial Diversity Revealed by Metagenomics: Toward Organic Farming, Plant Growth Promotion and Biocontrol?	OMICS-A JOURNAL OF INTEGRATIVE BIOLOGY	2024	http://dx.doi.org/10.1089/omi.2023.0272	metagenomics
Xie, Xia; Shi, Rui; Yan, Xinru; Zhang, Ao; Wang, Yonggui; Jiao, Jinlong; Yu, Yang; Horowitz, Abraham Rami; Lu, Jincai; He, Xiahong	Changes in Soil Chemistry and Microbial Communities in Rhizospheres of Planted Gastrodia elata on a Barren Slope and under a Forest	FORESTS	2024	http://dx.doi.org/10.3390/f15020331	metagenomics
Walsh, Corinne; Vanderburgh, Caihong; Grant, Lady; Katz, Ella; Kliebenstein, Daniel J.; Fierer, Noah	Microbial terroir: associations between soil microbiomes and the flavor chemistry of mustard (Brassica juncea)	NEW PHYTOLOGIST	2024	http://dx.doi.org/10.1111/nph.19708	metagenomics
Souza, Renata Carolini; Cantao, Mauricio Egiclio; Nogueira, Marco Antonio; Ribeiro Vasconcelos, Ana Tereza; Hungria, Mariangela	Outstanding impact of soil tillage on the abundance of soil hydrolases revealed by a metagenomic approach	BRAZILIAN JOURNAL OF MICROBIOLOGY	2018	http://dx.doi.org/10.1016/j.bjm.2018.03.001	metagenomics
Zhang, Chao; Song, Zilin; Zhuang, Daohua; Wang, Jie; Xie, Sisi; Liu, Guobin	Urea fertilization decreases soil bacterial diversity, but improves microbial biomass, respiration, and N-cycling potential in a semiarid grassland	BIOLOGY AND FERTILITY OF SOILS	2019	http://dx.doi.org/10.1007/s00374-019-01344-z	metagenomics
Fadiji, Ayomide Emmanuel; Kanu, Jerry Onyemaechi; Babalola, Olubukola Oluranti	Metagenomic profiling of rhizosphere microbial community structure and diversity associated with maize plant as affected by cropping systems	INTERNATIONAL MICROBIOLOGY	2021	http://dx.doi.org/10.1007/s10123-021-00169-x	metagenomics
Wen, Tao; Ding, Zhexu; Thomashow, Linda S.; Hale, Lauren; Yang, Shengdie; Xie, Penghao; Liu, Xiaoyu; Wang, Heqi; Shen, Qirong; Yuan, Jun	Deciphering the mechanism of fungal pathogen-induced disease-suppressive soil	NEW PHYTOLOGIST	2023	http://dx.doi.org/10.1111/nph.18886	metagenomics
Zhu, Guofan; Luan, Lu; Zhou, Shungui; Dini-Andreote, Francisco; Bahram, Mohammad; Yang, Yunfeng; Geisen, Stefan; Zheng, Jie; Wang, Shaopeng; Jiang, Yuji	Body size mediates the functional potential of soil organisms by diversity and community assembly across soil aggregates	MICROBIOLOGICAL RESEARCH	2024	http://dx.doi.org/10.1016/j.micres.2024.127669	metagenomics
Wang, Haocai; He, Xinhua; Zhang, Yuejin; Xiao, Junlan; Wang, Hang; Ma, Mingguo; Tateno, Ryunosuke; Shi, Weiyu	Variations in litter-soil properties between planted and naturally restored forests drive microbial community structure and function	APPLIED SOIL ECOLOGY	2023	http://dx.doi.org/10.1016/j.apsoil.2023.104977	metagenomics
Meng, Jun; Li, Wenjin; Diao, Chengmei; Li, Zhangtao; Zhao, Jiayi; Haider, Ghulam; Zhang, Haibo; Xu, Jun; Hu, Minjun; Shan, Shengdao; Chen, Huaihai	Microplastics drive microbial assembly, their interactions, and metagenomic functions in two soils with distinct pH and heavy metal availability	JOURNAL OF HAZARDOUS MATERIALS	2023	http://dx.doi.org/10.1016/j.jhazmat.2023.131973	metagenomics
Navas, Mariela; Perez-Esteban, Javier; Torres, Miguel-Angel; Hontoria, Chiquinquira; Moliner, Ana	Taxonomic and functional analysis of soil microbial communities in a mining site across a metal(loid) contamination gradient	EUROPEAN JOURNAL OF SOIL SCIENCE	2021	http://dx.doi.org/10.1111/ejss.12979	metagenomics
Wang, Xinran; Zhu, Jun; Liu, Qianru; Fu, Qingling; Hu, Hongqing; Huang, Qiaoyun	Role of genes encoding microbial carbohydrate-active enzymes in the accumulation and dynamics of organic carbon in subtropical forest soils	SCIENCE OF THE TOTAL ENVIRONMENT	2024	http://dx.doi.org/10.1016/j.scitotenv.2024.170295	metagenomics
Liao, Jingjing; Yuan, Zitong; Wang, Xiangmei; Chen, Tingting; Qian, Kun; Cui, Yuanyuan; Rong, Anping; Zheng, Chunyang; Liu, Yuanxiu; Wang, Diandong; Pan, Limei	Magnesium oxide nanoparticles reduce clubroot by regulating plant defense response and rhizosphere microbial community of tumorous stem mustard (Brassica juncea var. tumida)	FRONTIERS IN MICROBIOLOGY	2024	http://dx.doi.org/10.3389/fmicb.2024.1370427	metagenomics
Pang, Ziqin; Dong, Fei; Liu, Qiang; Lin, Wenxiong; Hu, Chaohua; Yuan, Zhaonian	Soil Metagenomics Reveals Effects of Continuous Sugarcane Cropping on the Structure and Functional Pathway of Rhizospheric Microbial Community	FRONTIERS IN MICROBIOLOGY	2021	http://dx.doi.org/10.3389/fmicb.2021.627569	metagenomics
Ji, Guoxu; Hu, Guofu; Liu, Guofu; Bai, Zhenjian; Li, Bing; Li, Dandan; Hongying, L.; Cui, Guowen	Response of soil microbes to Carex meyeriana meadow degeneration caused by overgrazing in inner Mongolia	ACTA OECOLOGICA-INTERNATIONAL JOURNAL OF ECOLOGY	2022	http://dx.doi.org/10.1016/j.actao.2022.103860	metagenomics
Li, Bing-Bing; Roley, Sarah S.; Duncan, David S.; Guo, Jiarong; Quensen, John F.; Yu, Han-Qing; Tiedje, James M.	Long-term excess nitrogen fertilizer increases sensitivity of soil microbial community to seasonal change revealed by ecological network and metagenome analyses	SOIL BIOLOGY & BIOCHEMISTRY	2021	http://dx.doi.org/10.1016/j.soilbio.2021.108349	metagenomics
Gao, Min; Xiong, Chao; Tsui, Clement K. M.; Cai, Lei	Pathogen invasion increases the abundance of predatory protists and their prey associations in the plant microbiome	MOLECULAR ECOLOGY	2024	http://dx.doi.org/10.1111/mec.17228	metagenomics
Liu, Xiao Jun A.; Han, Shun; Frey, Serita D.; Melillo, Jerry M.; Zhou, Jizhong; Deangelis, Kristen M.	Microbial responses to long-term warming differ across soil microenvironments	ISME COMMUNICATIONS	2024	http://dx.doi.org/10.1093/ismeco/ycae051	metagenomics
Zhang, Zhihao; Cong, Mengfei; Zhao, Guangxing; Song, Jiaoyang; Du, Yi; Zhang, Yulin; Dong, Xinping; Tariq, Akash; Wang, Weiqi; Zeng, Fanjiang	Soil microbial community dynamics in response to Tamarix ramosissima afforestation in desert lands: Metagenomic insights	LAND DEGRADATION & DEVELOPMENT	2024	http://dx.doi.org/10.1002/ldr.5210	metagenomics
Zou, Ziheng; Li, Shuqing; Wu, Jie; Guo, Shumin; Zhang, Yihe; Huang, Mengyuan; Valsami-Jones, Eugenia; Lynch, Iseult; Liu, Xueyan; Wang, Jinyang; Zou, Jianwen	Effects of nanopolystyrene addition on nitrogen fertilizer fate, gaseous loss of N from the soil, and soil microbial community composition	JOURNAL OF HAZARDOUS MATERIALS	2022	http://dx.doi.org/10.1016/j.jhazmat.2022.129509	metagenomics
Sun, Xuepeng; Chen, Wenbo; Ivanov, Sergey; MacLean, Allyson M.; Wight, Haley; Ramaraj, Thiruvarangan; Mudge, Joann; Harrison, Maria J.; Fei, Zhangjun	Genome and evolution of the arbuscular mycorrhizal fungus Diversispora epigaea (formerly Glomus versiforme) and its bacterial endosymbionts	NEW PHYTOLOGIST	2019	http://dx.doi.org/10.1111/nph.15472	metagenomics
Dang, Zhenhua; Mclenachan, Patricia A.; Lockhart, Peter J.; Waipara, Nick; Er, Orhan; Reynolds, Christy; Blanchon, Dan	Metagenome Profiling Identifies Potential Biocontrol Agents for Selaginella kraussiana in New Zealand	GENES	2019	http://dx.doi.org/10.3390/genes10020106	metagenomics
Kothe, Caroline Isabel; Car, Christian; Mazel, Florent; Zilber, David; Cruz-Morales, Pablo; Mohellibi, Nacer; Evans, Joshua D.	Novel misos shape distinct microbial ecologies: opportunities for flavourful sustainable food innovation	FOOD RESEARCH INTERNATIONAL	2024	http://dx.doi.org/10.1016/j.foodres.2024.114490	metagenomics
Scotti, Riccardo; Mitchell, Alex L.; Pane, Catello; Finn, Rob D.; Zaccardelli, Massimo	Microbiota Characterization of Agricultural Green Waste-Based Suppressive Composts Using Omics and Classic Approaches	AGRICULTURE-BASEL	2020	http://dx.doi.org/10.3390/agriculture10030061	metagenomics
Bieker, Vanessa C.; Barreiro, Fatima Sanchez; Rasmussen, Jacob A.; Brunier, Marie; Wales, Nathan; Martin, Michael D.	Metagenomic analysis of historical herbarium specimens reveals a postmortem microbial community	MOLECULAR ECOLOGY RESOURCES	2020	http://dx.doi.org/10.1111/1755-0998.13174	metagenomics
Chen, Yingrun; Hajslova, Jana; Schusterova, Dana; Uttl, Leos; Vymazal, Jan; Chen, Zhongbing	Transformation and degradation of tebuconazole and its metabolites in constructed wetlands with arbuscular mycorrhizal fungi colonization	WATER RESEARCH	2024	http://dx.doi.org/10.1016/j.watres.2024.122129	metagenomics
Zheng, Yunting; Yu, Shuyi; Li, Yizhong; Peng, Jun; Yu, Junxia; Chi, Ruan; Xiao, Chunqiao	Efficient bioimmobilization of cadmium contamination in phosphate mining wastelands by the phosphate solubilizing fungus Penicillium oxalicum ZP6	BIOCHEMICAL ENGINEERING JOURNAL	2022	http://dx.doi.org/10.1016/j.bej.2022.108667	metagenomics
Li, L.; Li, C. -B.; Wu, Y. -H.; Li, B.; Wu, Y. -R.; Yan, Z. -Y.	Combining Metabolomics and Metagenomics to Analyze the Biosynthetic Potential of Culturable Endophytic Fungi Isolated from Salvia miltiorrhiza	APPLIED BIOCHEMISTRY AND MICROBIOLOGY	2023	http://dx.doi.org/10.1134/S0003683823050095	metagenomics
Giampetruzzi, Annalisa; Baptista, Paula; Morelli, Massimiliano; Cameirao, Cristina; Neto, Teresa Lino; Costa, Daniela; D'Attoma, Giusy; Abou Kubaa, Raied; Altamura, Giuseppe; Saponari, Maria; Pereira, Jose Alberto; Saldarelli, Pasquale	Differences in the Endophytic Microbiome of Olive Cultivars Infected by Xylella fastidiosa across Seasons	PATHOGENS	2020	http://dx.doi.org/10.3390/pathogens9090723	metagenomics
Graham, Linda E.; Graham, James M.; Knack, Jennifer J.; Trest, Marie T.; Piotrowski, Michael J.; Arancibia-Avila, Patricia	A Sub-Antarctic Peat Moss Metagenome Indicates Microbiome Resilience to Stress and Biogeochemical Functions of Early Paleozoic Terrestrial Ecosystems	INTERNATIONAL JOURNAL OF PLANT SCIENCES	2017	http://dx.doi.org/10.1086/693019	metagenomics
Yang, Yu; Che, You; Liu, Lei; Wang, Chunxiao; Yin, Xiaole; Deng, Yu; Yang, Chao; Zhang, Tong	Rapid absolute quantification of pathogens and ARGs by nanopore sequencing	SCIENCE OF THE TOTAL ENVIRONMENT	2022	http://dx.doi.org/10.1016/j.scitotenv.2021.152190	metagenomics
Bahram, Mohammad; Netherway, Tarquin; Frioux, Clemence; Ferretti, Pamela; Coelho, Luis Pedro; Geisen, Stefan; Bork, Peer; Hildebrand, Falk	Metagenomic assessment of the global diversity and distribution of bacteria and fungi	ENVIRONMENTAL MICROBIOLOGY	2021	http://dx.doi.org/10.1111/1462-2920.15314	metagenomics
Huang, Xinhui; Zheng, Yuting; Li, Panfeng; Cui, Jixiao; Sui, Peng; Chen, Yuanquan; Gao, Wangsheng	Organic management increases beneficial microorganisms and promotes the stability of microecological networks in tea plantation soil	FRONTIERS IN MICROBIOLOGY	2023	http://dx.doi.org/10.3389/fmicb.2023.1237842	metagenomics
Chai, Xiaohong; Qu, Yuanyuan; Wu, Qinxuan; Wang, Junfeng; Khan, Farhat Ullah; Du, Feng; Xu, Xuexuan	Land-use-driven changes in functional profiles of microbial lipid metabolism affect soil water repellency	CATENA	2024	http://dx.doi.org/10.1016/j.catena.2024.108215	metagenomics
Neal, Andrew L.; Bacq-Labreuil, Aurelie; Zhang, Xiaoxian; Clark, Ian M.; Coleman, Kevin; Mooney, Sacha J.; Ritz, Karl; Crawford, John W.	Soil as an extended composite phenotype of the microbial metagenome	SCIENTIFIC REPORTS	2020	http://dx.doi.org/10.1038/s41598-020-67631-0	metagenomics
Li, Yanan; Wang, Chengyu; Wang, Tianye; Liu, Yutao; Jia, Shuxia; Gao, Yunhang; Liu, Shuxia	Effects of Different Fertilizer Treatments on Rhizosphere Soil Microbiome Composition and Functions	LAND	2020	http://dx.doi.org/10.3390/land9090329	metagenomics
Pais, Andrew; Ristaino, Jean; Whetten, Ross; Xiang, Qiu-Yun (Jenny)	Metagenomic study reveals hidden relationships among fungal diversity, variation of plant disease, and genetic distance in Cornus florida (Cornaceae)	FRONTIERS IN PLANT SCIENCE	2024	http://dx.doi.org/10.3389/fpls.2023.1282188	metagenomics
Naseem, Mariya; Verma, Praveen C.; Raghuwanshi, Richa; Gaur, Vivek K.; Singh, Manisha; Seth, Srishti; Srivastava, Pankaj Kumar	Soil Microbiome and its Functional Attributes Under the Gradient of Arsenic Contamination in Paddy Soils	WATER AIR AND SOIL POLLUTION	2024	http://dx.doi.org/10.1007/s11270-024-07412-x	metagenomics
Sun, Jiao; Zhang, Xiaoqing; Gong, Xiaoqiang; Sun, Yuhuan; Zhang, Shuwu; Wang, Fayuan	Metagenomic analysis reveals gene taxonomic and functional diversity response to microplastics and cadmium in an agricultural soil	ENVIRONMENTAL RESEARCH	2024	http://dx.doi.org/10.1016/j.envres.2024.118673	metagenomics
Sun, Haoran; Liu, Jiayi; Wu, Jinghui; Hu, Hanying; Chen, Qiubei; Fang, Hongyan; Tao, Ke	Effects of alpine grassland degradation on soil microbial community structure and metabolic activity in the Qinghai-Tibet Plateau	APPLIED SOIL ECOLOGY	2024	http://dx.doi.org/10.1016/j.apsoil.2024.105458	metagenomics
Wang, Shilin; Abalori, Theophilus Atio; Wang, Wenhu; Deng, Xiuxia; Liu, Wanting; Wang, Jinlan; Cao, Wenxia	Response of soil microbial compositional and functional heterogeneity to grazing exclusion in alpine shrub and meadows in the Qinghai-Tibet Plateau	FRONTIERS IN MICROBIOLOGY	2022	http://dx.doi.org/10.3389/fmicb.2022.1038805	metagenomics
Zafra, German; Taylor, Todd D.; Absalon, Angel E.; Cortes-Espinosa, Diana V.	Comparative metagenomic analysis of PAH degradation in soil by a mixed microbial consortium	JOURNAL OF HAZARDOUS MATERIALS	2016	http://dx.doi.org/10.1016/j.jhazmat.2016.07.060	metagenomics
Qiao, Jiangtao; Liu, Jingyu; Palomo, Alejandro; Bostick, Benjamin C. C.; Phan, Kongkea; Zheng, Yan; Li, Fangbai	Prevalence of Methylated Arsenic and Microbial Arsenic Methylation Genes in Paddy Soils of the Mekong Delta	ENVIRONMENTAL SCIENCE & TECHNOLOGY	2023	http://dx.doi.org/10.1021/acs.est.3c00210	metagenomics
Riley, Robert; Bowers, Robert M.; Camargo, Antonio Pedro; Campbell, Ashley; Egan, Rob; Eloe-Fadrosh, Emiley A.; Foster, Brian; Hofmeyr, Steven; Huntemann, Marcel; Kellom, Matthew; Kimbrel, Jeffrey A.; Oliker, Leonid; Yelick, Katherine; Pett-Ridge, Jennifer; Salamov, Asaf; Varghese, Neha J.; Clum, Alicia	Terabase-Scale Coassembly of a Tropical Soil Microbiome	MICROBIOLOGY SPECTRUM	2023	http://dx.doi.org/10.1128/spectrum.00200-23	metagenomics
Catalina Alvarez-Yela, Astrid; Camila Alvarez-Silva, Maria; Restrepo, Silvia; Husserl, Johana; Mercedes Zambrano, Maria; Danies, Giovanna; Gomez, Jorge M.; Gonzalez Barrios, Andres Fernando	Influence of agricultural activities in the structure and metabolic functionality of paramo soil samples in Colombia studied using a metagenomics analysis in dynamic state	ECOLOGICAL MODELLING	2017	http://dx.doi.org/10.1016/j.ecolmodel.2017.02.010	metagenomics
Kong, Ping; Sharifi, Melissa; Bordas, Adria; Hong, Chuanxue	Differential Tolerance to Calonectria pseudonaviculata of English Boxwood Plants Associated with the Complexity of Culturable Fungal and Bacterial Endophyte Communities	PLANTS-BASEL	2021	http://dx.doi.org/10.3390/plants10112244	metagenomics
Wilhelm, Roland C.; Cardenas, Erick; Maas, Kendra R.; Leung, Hilary; McNeil, Larisa; Berch, Shannon; Chapman, William; Hope, Graeme; Kranabetter, J. M.; Dube, Stephane; Busse, Matt; Fleming, Robert; Hazlett, Paul; Webster, Kara L.; Morris, David; Scott, D. Andrew; Mohn, William W.	Biogeography and organic matter removal shape long-term effects of timber harvesting on forest soil microbial communities	ISME JOURNAL	2017	http://dx.doi.org/10.1038/ismej.2017.109	metagenomics
Xu, Yunjian; Chen, Zhe; Li, Xiaoyu; Tan, Jing; Liu, Fang; Wu, Jianping	The mechanism of promoting rhizosphere nutrient turnover for arbuscular mycorrhizal fungi attributes to recruited functional bacterial assembly	MOLECULAR ECOLOGY	2023	http://dx.doi.org/10.1111/mec.16880	metagenomics
Li, Yunliang; Tremblay, Julien; Bainard, Luke D.; Cade-Menun, Barbara; Hamel, Chantal	Long-term effects of nitrogen and phosphorus fertilization on soil microbial community structure and function under continuous wheat production	ENVIRONMENTAL MICROBIOLOGY	2020	http://dx.doi.org/10.1111/1462-2920.14824	metagenomics
Goss-Souza, Dennis; Mendes, Lucas William; Rodrigues, Jorge Luiz Mazza; Tsai, Siu Mui	Ecological Processes Shaping Bulk Soil and Rhizosphere Microbiome Assembly in a Long-Term Amazon Forest-to-Agriculture Conversion	MICROBIAL ECOLOGY	2020	http://dx.doi.org/10.1007/s00248-019-01401-y	metagenomics
Enebe, Matthew Chekwube; Babalola, Olubukola Oluranti	Effects of inorganic and organic treatments on the microbial community of maize rhizosphere by a shotgun metagenomics approach	ANNALS OF MICROBIOLOGY	2020	http://dx.doi.org/10.1186/s13213-020-01591-8	metagenomics
Liu, Zhixiang; Ying, Jizhe; Liu, Chengcheng	Changes in Rhizosphere Soil Microorganisms and Metabolites during the Cultivation of Fritillaria cirrhosa	BIOLOGY-BASEL	2024	http://dx.doi.org/10.3390/biology13050334	metagenomics
Zhao, Weisong; Li, Shezeng; Dong, Lihong; Wang, Peipei; Lu, Xiuyun; Zhang, Xiaoyun; Su, Zhenhe; Guo, Qinggang; Ma, Ping	Effects of different crop rotations on the incidence of cotton Verticillium wilt and structure and function of the rhizospheric microbial community	PLANT AND SOIL	2023	http://dx.doi.org/10.1007/s11104-022-05842-2	metagenomics
Cruz-Silva, Ana; Laureano, Goncalo; Pereira, Marcelo; Dias, Ricardo; da Silva, Jose Moreira; Oliveira, Nuno; Gouveia, Catarina; Cruz, Cristina; Gama-Carvalho, Margarida; Alagna, Fiammetta; Duarte, Bernardo; Figueiredo, Andreia	A New Perspective for Vineyard Terroir Identity: Looking for Microbial Indicator Species by Long Read Nanopore Sequencing	MICROORGANISMS	2023	http://dx.doi.org/10.3390/microorganisms11030672	metagenomics
Venturini, Andressa M.; Dias, Naissa M. S.; Gontijo, Julia B.; Yoshiura, Caio A.; Paula, Fabiana S.; Meyer, Kyle M.; Nakamura, Fernanda M.; da Franca, Aline G.; Borges, Clovis D.; Barlow, Jos; Berenguer, Erika; Nusslein, Klaus; Rodrigues, Jorge L. M.; Bohannan, Brendan J. M.; Tsai, Siu M.	Increased soil moisture intensifies the impacts of forest-to-pasture conversion on methane emissions and methane-cycling communities in the Eastern Amazon	ENVIRONMENTAL RESEARCH	2022	http://dx.doi.org/10.1016/j.envres.2022.113139	metagenomics
Passarini, Michel Rodrigo Zambrano; Ottoni, Julia Ronzella; Costa, Paulo Emilio dos Santos; Hissa, Denise Cavalvante; Falcao, Raul Maia; Melo, Vania Maria Maciel; Balbino, Valdir Queiroz; Mendonca, Luiz Alberto Ribeiro; Lima, Maria Gorethe de Sousa; Coutinho, Henrique Douglas Melo; Verde, Leandro Costa Lima	Fungal community diversity of heavy metal contaminated soils revealed by metagenomics	ARCHIVES OF MICROBIOLOGY	2022	http://dx.doi.org/10.1007/s00203-022-02860-7	metagenomics
Wang, Shuzhen; Chen, Wenwen; Gao, Qianqian; Zhou, Chuifan	Dynamic Changes of Rhizosphere Soil Microbiome and Functional Genes Involved in Carbon and Nitrogen Cycling in Chinese Fir Monoculture	FORESTS	2022	http://dx.doi.org/10.3390/f13111906	metagenomics
Kui, Ling; Chen, Baozheng; Chen, Jian; Sharifi, Rouhallah; Dong, Yang; Zhang, Zhanjiang; Miao, Jianhua	A Comparative Analysis on the Structure and Function of the Panax notoginseng Rhizosphere Microbiome	FRONTIERS IN MICROBIOLOGY	2021	http://dx.doi.org/10.3389/fmicb.2021.673512	metagenomics
Likar, Matevz; Grasic, Mateja; Stres, Blaz; Regvar, Marjana; Gaberscik, Alenka	Metagenomics reveals effects of fluctuating water conditions on functional pathways in plant litter microbial community	SCIENTIFIC REPORTS	2023	http://dx.doi.org/10.1038/s41598-023-49044-x	metagenomics
Bomberg, Malin; Miettinen, Hanna; Kinnunen, Paivi	Seasonal variation in metabolic profiles and microbial communities in a subarctic ore processing plant	ENVIRONMENTAL MICROBIOLOGY REPORTS	2024	http://dx.doi.org/10.1111/1758-2229.13284	metagenomics
Barbato, Robyn A.; Jones, Robert M.; Douglas, Thomas A.; Esdale, Julie; Foley, Karen; Perkins, Edward J.; Rosten, Shelby; Garcia-Reyero, Natalia	Alaskan palaeosols in modern times: Deciphering unique microbial diversity within the late-Holocene	HOLOCENE	2022	http://dx.doi.org/10.1177/09596836221101249	metagenomics
Yang, Shuai; Zhang, Wei; Yang, Bo; Feng, Xin; Li, Yiyang; Li, Xiaolin; Liu, Qin	Metagenomic evidence for antibiotic-associated actinomycetes in the Karamay Gobi region	FRONTIERS IN MICROBIOLOGY	2024	http://dx.doi.org/10.3389/fmicb.2024.1330880	metagenomics
Wang, Chuanzhe; Shi, Chong; Huang, Wei; Zhang, Mengmeng; He, Jiakun	The Impact of Aboveground Epichloe Endophytic Fungi on the Rhizosphere Microbial Functions of the Host Melica transsilvanica	MICROORGANISMS	2024	http://dx.doi.org/10.3390/microorganisms12050956	metagenomics
Pellitier, Peter T.; Ibanez, Ines; Zak, Donald R.; Argiroff, William A.; Acharya, Kirk	Ectomycorrhizal access to organic nitrogen mediates CO2 fertilization response in a dominant temperate tree	NATURE COMMUNICATIONS	2021	http://dx.doi.org/10.1038/s41467-021-25652-x	metagenomics
Jiang, Hubiao; Luo, Jinyan; Liu, Quanhong; Ogunyemi, Solabomi Olaitan; Ahmed, Temoor; Li, Bing; Yu, Shanhong; Wang, Xiao; Yan, Chenqi; Chen, Jianping; Li, Bin	Rice bacterial leaf blight drives rhizosphere microbial assembly and function adaptation	MICROBIOLOGY SPECTRUM	2023	http://dx.doi.org/10.1128/spectrum.01059-23	metagenomics
Yang, Shu; Johnson, Marcela A.; Hansen, Mary Ann; Bush, Elizabeth; Li, Song; Vinatzer, Boris A.	Metagenomic sequencing for detection and identification of the boxwood blight pathogen Calonectria pseudonaviculata	SCIENTIFIC REPORTS	2022	http://dx.doi.org/10.1038/s41598-022-05381-x	metagenomics
Dai, Hongcui; Zhang, Hui; Li, Zongxin; Liu, Kaichang; Zamanian, Kazem	Tillage Practice Impacts on the Carbon Sequestration Potential of Topsoil Microbial Communities in an Agricultural Field	AGRONOMY-BASEL	2021	http://dx.doi.org/10.3390/agronomy11010060	metagenomics
Guo, Yaping; Song, Bin; Li, Anqi; Wu, Qi; Huang, Haili; Li, Na; Yang, Ying; Adams, Jonathan Miles; Yang, Lin	Higher pH is associated with enhanced co-occurrence network complexity, stability and nutrient cycling functions in the rice rhizosphere microbiome	ENVIRONMENTAL MICROBIOLOGY	2022	http://dx.doi.org/10.1111/1462-2920.16185	metagenomics
Martin-Cardoso, Hector; Gonzalez-Miguel, Victor M.; Soler-Lopez, Luis; Campo, Sonia; San Segundo, Blanca	Association of Microbiome Diversity with Disease Symptoms in Brassica oleracea Leaves	HORTICULTURAE	2024	http://dx.doi.org/10.3390/horticulturae10070765	metagenomics
Erlacher, Armin; Cernava, Tomislav; Cardinale, Massimiliano; Soh, Jung; Sensen, Christoph W.; Grube, Martin; Berg, Gabriele	Rhizobiales as functional and endosymbiontic members in the lichen symbiosis of Lobaria pulmonaria L.	FRONTIERS IN MICROBIOLOGY	2015	http://dx.doi.org/10.3389/fmicb.2015.00053	metagenomics
Wang, Zhenshuo; Li, Yan; Zhao, Yu; Zhuang, Lubo; Yu, Yue; Wang, Mengyao; Liu, Jia; Wang, Qi	A microbial consortium-based product promotes potato yield by recruiting rhizosphere bacteria involved in nitrogen and carbon metabolisms	MICROBIAL BIOTECHNOLOGY	2021	http://dx.doi.org/10.1111/1751-7915.13876	metagenomics
Thi-Thu-Hong Le; Thi-Binh Nguyen; Hong-Duong Nguyen; Hai-Dang Nguyen; Ngoc-Giang Le; Trong-Khoa Dao; Thi-Quy Nguyen; Thi-Huyen Do; Nam-Hai Truong	De Novo Metagenomic Analysis of Microbial Community Contributing in Lignocellulose Degradation in Humus Samples Harvested from Cuc Phuong Tropical Forest in Vietnam	DIVERSITY-BASEL	2022	http://dx.doi.org/10.3390/d14030220	metagenomics
Li, Pu-Dong; Zhu, Zeng-Rong; Zhang, Yunzeng; Xu, Jianping; Wang, Hongkai; Wang, Zhengyi; Li, Hongye	The phyllosphere microbiome shifts toward combating melanose pathogen	MICROBIOME	2022	http://dx.doi.org/10.1186/s40168-022-01234-x	metagenomics
Centurion, V. B.; Silva, J. B.; Duarte, A. W. F.; Rosa, L. H.; Oliveira, V. M.	Comparing resistome profiles from anthropogenically impacted and non-impacted areas of two South Shetland Islands-Maritime Antarctica	ENVIRONMENTAL POLLUTION	2022	http://dx.doi.org/10.1016/j.envpol.2022.119219	metagenomics
Fu, Ruixin; Feng, Haichao; Dini-Andreote, Francisco; Wang, Zhen; Bo, Chunbin; Cao, Wenhui; Yang, Keming; Liu, Mingchun; Yang, Tianjie; Shen, Qirong; Xu, Yangchun; Wei, Zhong	Modulation of the Tomato Rhizosphere Microbiome via Changes in Root Exudation Mediated by the Ethylene Receptor NR	MICROORGANISMS	2021	http://dx.doi.org/10.3390/microorganisms9122456	metagenomics
Shu, Bo; Liu, Liqin; Wei, Yongzan; Zhang, Dejian; Shi, Shengyou	Differential selection pressure exerted by root rot disease on the microbial communities in the rhizosphere of avocado (Persea americana Mill.)	ANNALS OF APPLIED BIOLOGY	2019	http://dx.doi.org/10.1111/aab.12547	metagenomics
Huang, Yu; Shi, Wei; Fu, Qi; Qiu, Yingbo; Zhao, Jiayi; Li, Jiaxin; Lyu, Qian; Yang, Xian; Xiong, Jia; Wang, Wenzhi; Chang, Ruiying; Yao, Zhiyuan; Dai, Zhongmin; Qiu, Yunpeng; Chen, Huaihai	Soil development following glacier retreat shapes metagenomic and metabolomic functioning associated with asynchronous C and N accumulation	SCIENCE OF THE TOTAL ENVIRONMENT	2023	http://dx.doi.org/10.1016/j.scitotenv.2023.164405	metagenomics
Zhang, Houpu; Chen, Shiyu; Zhang, Qianke; Long, Zhengnan; Yu, Yunlong; Fang, Hua	Fungicides enhanced the abundance of antibiotic resistance genes in greenhouse soil	ENVIRONMENTAL POLLUTION	2020	http://dx.doi.org/10.1016/j.envpol.2019.113877	metagenomics
Akinola, Saheed Adekunle; Ayangbenro, Ayansina Segun; Babalola, Olubukola Oluranti	Pedological factors as drivers of archaeal and fungal communities in maize rhizosphere: a shotgun metagenomic sequencing approach	SN APPLIED SCIENCES	2023	http://dx.doi.org/10.1007/s42452-023-05603-5	metagenomics
Yuan, Yanhong; Chen, Lan; Wang, Jieying; Liu, Yanfang; Ren, Chengjie; Guo, Yaoxin; Wang, Jun; Wang, Ninglian; Zhao, Fazhu; Wang, Wenying	Different Response of Plant- and Microbial-Derived Carbon Decomposition Potential between Alpine Steppes and Meadows on the Tibetan Plateau	FORESTS	2023	http://dx.doi.org/10.3390/f14081580	metagenomics
Fu, Qi; Qiu, Yingbo; Zhao, Jiayi; Li, Jiaxin; Xie, Siqi; Liao, Qiuchang; Fu, Xianheng; Huang, Yu; Yao, Zhiyuan; Dai, Zhongmin; Qiu, Yunpeng; Yang, Yuchun; Li, Furong; Chen, Huaihai	Monotonic trends of soil microbiomes, metagenomic and metabolomic functioning across ecosystems along water gradients in the Altai region, northwestern China	SCIENCE OF THE TOTAL ENVIRONMENT	2024	http://dx.doi.org/10.1016/j.scitotenv.2023.169351	metagenomics
Lacerda-Junior, Gileno, V; Pastore, Renan A. A.; Delforno, Tiago P.; Centurion, Victor B.; Noronha, Melline F.; Ventura, Joao P.; Sartoratto, Adilson; Melo, Itamar S.; Oliveira, Valeria M.	Taxonomic and functional dynamics of the soil microbiome from a tropical dry forest in kraft lignin-amended microcosms	APPLIED SOIL ECOLOGY	2023	http://dx.doi.org/10.1016/j.apsoil.2022.104766	metagenomics
Wang, Ruobing; Zhang, Jingui; Ma, Tao; Lv, Wenqiang; Zhang, Zhixin; Shen, Yuying; Yang, Qian; Wang, Xianzhi; Li, Jiaxuan; Xiang, Qian; Lv, Long; Zhang, Jianjun; Ma, Jingyong	Effects of short-term drought, nitrogen application and their interactions on the composition and functional genes of soil microbial communities in alfalfa grassland on the Loess Plateau	FRONTIERS IN SUSTAINABLE FOOD SYSTEMS	2023	http://dx.doi.org/10.3389/fsufs.2023.1332683	metagenomics
Li, Xiaogang; Chen, Dele; Carrion, Victor J.; Revillini, Daniel; Yin, Shan; Dong, Yuanhua; Zhang, Taolin; Wang, Xingxiang; Delgado-Baquerizo, Manuel	Acidification suppresses the natural capacity of soil microbiome to fight pathogenic Fusarium infections	NATURE COMMUNICATIONS	2023	http://dx.doi.org/10.1038/s41467-023-40810-z	metagenomics
Enebe, Matthew Chekwube; Babalola, Olubukola Oluranti	The Influence of Soil Fertilization on the Distribution and Diversity of Phosphorus Cycling Genes and Microbes Community of Maize Rhizosphere Using Shotgun Metagenomics	GENES	2021	http://dx.doi.org/10.3390/genes12071022	metagenomics
Edwin, Niranjana Rose; Fitzpatrick, Amy Heather; Brennan, Fiona; Abram, Florence; O'Sullivan, Orla	An in-depth evaluation of metagenomic classifiers for soil microbiomes	ENVIRONMENTAL MICROBIOME	2024	http://dx.doi.org/10.1186/s40793-024-00561-w	metagenomics
Lopez-Perez, Maria Elena; Saldana-Robles, Adriana; Ana Zanor, Gabriela; Ibarra, Jorge E.; Cristina Del Rincon-Castro, Maria	Microbiomes in agricultural and mining soils contaminated with arsenic in Guanajuato, Mexico	ARCHIVES OF MICROBIOLOGY	2021	http://dx.doi.org/10.1007/s00203-020-01973-1	metagenomics
Fadiji, Ayomide Emmanuel; Ayangbenro, Ayansina Segun; Babalola, Olubukola Oluranti	Organic Farming Enhances the Diversity and Community Structure of Endophytic Archaea and Fungi in Maize Plant: a Shotgun Approach	JOURNAL OF SOIL SCIENCE AND PLANT NUTRITION	2020	http://dx.doi.org/10.1007/s42729-020-00324-9	metagenomics
Dlamini, Siphiwe Prudence; Akanmu, Akinlolu Olalekan; Fadiji, Ayomide Emmanuel; Babalola, Olubukola Oluranti	Maize rhizosphere modulates the microbiome diversity and community structure to enhance plant health	SAUDI JOURNAL OF BIOLOGICAL SCIENCES	2023	http://dx.doi.org/10.1016/j.sjbs.2022.103499	metagenomics
Wang, Hang; He, Xiang; Zhang, Zhongfu; Li, Minggang; Zhang, Qing; Zhu, Hongye; Xu, Shengtao; Yang, Peiwen	Eight years of manure fertilization favor copiotrophic traits in paddy soil microbiomes	EUROPEAN JOURNAL OF SOIL BIOLOGY	2021	http://dx.doi.org/10.1016/j.ejsobi.2021.103352	metagenomics
Zhang, Xiaoping; Huang, Zhiyuan; Zhong, Zheke; Li, Qiaoling; Bian, Fangyuan; Yang, Chuanbao	Metagenomic insights into the characteristics of soil microbial communities in the decomposing biomass of Moso bamboo forests under different management practices	FRONTIERS IN MICROBIOLOGY	2022	http://dx.doi.org/10.3389/fmicb.2022.1051721	metagenomics
Dong, Minghao; Zhou, Hanjun; Wang, Jing; Yang, Jiahao; Lai, Jiazheng; Chen, Yulu; Sun, Feng; Ye, Xiefeng; Wu, Yunjie	Responses of soil microbial metabolism, function and soil quality to long-term addition of organic materials with different carbon sources	BIOCHAR	2024	http://dx.doi.org/10.1007/s42773-024-00367-6	metagenomics
Blaise, Desouza; Velmourougane, Kulandaivelu; Santosh, Savitha; Manikandan, Angamuthu	Intercrop mulch affects soil biology and microbial diversity in rainfed transgenic Bt cotton hybrids	SCIENCE OF THE TOTAL ENVIRONMENT	2021	http://dx.doi.org/10.1016/j.scitotenv.2021.148787	metagenomics
Kozjek, Katja; Manoharan, Lokeshwaran; Urich, Tim; Ahren, Dag; Hedlund, Katarina	Microbial gene activity in straw residue amendments reveals carbon sequestration mechanisms in agricultural soils	SOIL BIOLOGY & BIOCHEMISTRY	2023	http://dx.doi.org/10.1016/j.soilbio.2023.108994	metagenomics
Adedayo, Afeez Adesina; Fadiji, Ayomide Emmanuel; Babalola, Olubukola Oluranti	The Effects of Plant Health Status on the Community Structure and Metabolic Pathways of Rhizosphere Microbial Communities Associated with Solanum lycopersicum	HORTICULTURAE	2022	http://dx.doi.org/10.3390/horticulturae8050404	metagenomics
Pilo, Paola; Lawless, Colleen; Tiley, Anna M. M.; Karki, Sujit J. J.; Burke, James I. I.; Feechan, Angela	Comparison of microscopic and metagenomic approaches to identify cereal pathogens and track fungal spore release in the field	FRONTIERS IN PLANT SCIENCE	2022	http://dx.doi.org/10.3389/fpls.2022.1039090	metagenomics
Koirala, Santosh; Myers, Brendon; Shin, Gi Yoon; Gitaitis, Ron; Kvitko, Brian H.; Dutta, Bhabesh	Evaluating Options to Increase the Efficacy of Biocontrol Agents for the Management of Pantoea spp. Under Field Conditions	PLANT DISEASE	2023	http://dx.doi.org/10.1094/PDIS-11-22-2710-RE	metagenomics
Umadevi, Palaniyandi; Anandaraj, Muthuswamy; Srivastav, Vivek; Benjamin, Sailas	Trichoderma harzianum MTCC 5179 impacts the population and functional dynamics of microbial community in the rhizosphere of black pepper (Piper nigrum L.)	BRAZILIAN JOURNAL OF MICROBIOLOGY	2018	http://dx.doi.org/10.1016/j.bjm.2017.05.011	metagenomics
Liao, Li Bin; Chen, Xiao Xia; Xiang, Jun; Zhang, Nan Nan; Wang, En Tao; Shi, Fu Sun	Zanthoxylum bungeanum root-rot associated shifts in microbiomes of root endosphere, rhizosphere, and soil	PEERJ	2022	http://dx.doi.org/10.7717/peerj.13808	metagenomics
Hartmann, Martin; Herzog, Claude; Brunner, Ivano; Stierli, Beat; Meyer, Folker; Buchmann, Nina; Frey, Beat	Long-term mitigation of drought changes the functional potential and life-strategies of the forest soil microbiome involved in organic matter decomposition	FRONTIERS IN MICROBIOLOGY	2023	http://dx.doi.org/10.3389/fmicb.2023.1267270	metagenomics
Yan, Benshuai; Sun, Lipeng; Li, Jingjing; Liang, Caiqun; Wei, Furong; Xue, Sha; Wang, Guoliang	Change in composition and potential functional genes of soil bacterial and fungal communities with secondary succession in Quercus liaotwigensis forests of the Loess Plateau, western China	GEODERMA	2020	http://dx.doi.org/10.1016/j.geoderma.2020.114199	metagenomics
Kumari, Sonam; Magdaleno, Jorge S. Leon; Grewal, Ravneet Kaur; Rao, Manik Prabhu Narsing; Shaikh, Abdul Rajjak; Cavallo, Luigi; Chawla, Mohit; Kumar, Manoj	High potential for biomass-degrading CAZymes revealed by pine forest soil metagenomics	JOURNAL OF BIOMOLECULAR STRUCTURE & DYNAMICS	2023	http://dx.doi.org/10.1080/07391102.2023.2262600	metagenomics
Li, Lingling; Che, Zihan; Cao, Yanhong; Qi, Lulu; Chen, Kelong; Wang, Hengsheng	Analyzing the Soil Microbial Characteristics of Poa alpigena Lindm. on Bird Island in Qinghai Lake Based on Metagenomics Analysis	WATER	2023	http://dx.doi.org/10.3390/w15020239	metagenomics
Gorbacheva, Maria A.; Melnikova, Nataliya, V; Chechetkin, Vladimir R.; Kravatsky, Yuri, V; Tchurikov, Nickolai A.	DNA sequencing and metagenomics of cultivated and uncultivated chernozems in Russia	GEODERMA REGIONAL	2018	http://dx.doi.org/10.1016/j.geodrs.2018.e00180	metagenomics
Lu, Wenyi; Zheng, Yi; Wang, Yi; Song, Jiayu; Weng, Yibin; Ma, Wenfeng; Arslan, Muhammad; El-Din, Mohamed Gamal; Wang, Dingyuan; Wang, Qinghong; Chen, Chunmao	Survival strategies and assembly mechanisms of microbial communities in petroleum-contaminated soils	ENVIRONMENTAL RESEARCH	2024	http://dx.doi.org/10.1016/j.envres.2024.119857	metagenomics
Wang, Guihua; Feng, Shilin; Han, Xiaodong; Zheng, Hui; Bai, Chunhua; Li, Guoqing; Zhao, Guofen	Response of rhizosphere microbial community structure and production performance of corn and soybean to belt planting mode	FRONTIERS IN SUSTAINABLE FOOD SYSTEMS	2024	http://dx.doi.org/10.3389/fsufs.2024.1387728	metagenomics
Ruthi, Joel; Rast, Basil M.; Qi, Weihong; Perez-Mon, Carla; Pardi-Comensoli, Lucrezia; Brunner, Ivano; Frey, Beat	The plastisphere microbiome in alpine soils alters the microbial genetic potential for plastic degradation and biogeochemical cycling	JOURNAL OF HAZARDOUS MATERIALS	2023	http://dx.doi.org/10.1016/j.jhazmat.2022.129941	metagenomics
Li, Ruochen; Ren, Chengyao; Wu, Likun; Zhang, Xinxin; Mao, Xinyi; Fan, Zhen; Cui, Weili; Zhang, Wu; Wei, Gehong; Shu, Duntao	Fertilizing-induced alterations of microbial functional profiles in soil nitrogen cycling closely associate with crop yield	ENVIRONMENTAL RESEARCH	2023	http://dx.doi.org/10.1016/j.envres.2023.116194	metagenomics
Wang, Yuanji; Liu, Li; Yang, Jianfeng; Duan, Yumin; Luo, Yu; Taherzadeh, Mohammad J.; Li, Yongfu; Li, Huike; Awasthi, Mukesh Kumar; Zhao, Zhengyang	The diversity of microbial community and function varied in response to different agricultural residues composting	SCIENCE OF THE TOTAL ENVIRONMENT	2020	http://dx.doi.org/10.1016/j.scitotenv.2020.136983	metagenomics
Jiang, Cong; Zhu, Sufeng; Feng, Jie; Shui, Wei	Slope aspect affects the soil microbial communities in karst tiankeng negative landforms	BMC ECOLOGY AND EVOLUTION	2022	http://dx.doi.org/10.1186/s12862-022-01986-y	metagenomics
Yang, Zhongchen; Lou, Yanhong; Yan, Xianghui; Pan, Hong; Wang, Hui; Yang, Quangang; Sun, Yajie; Zhuge, Yuping	The Microbiome and Antibiotic Resistome in Soil under Biodegradable Composite Carbon Source Amendment	JOURNAL OF XENOBIOTICS	2023	http://dx.doi.org/10.3390/jox13030027	metagenomics
Angeli, Dario; Sare, Abdoul Razack; Jijakli, M. Haissam; Pertot, Ilaria; Massart, Sebastien	Insights gained from metagenomic shotgun sequencing of apple fruit epiphytic microbiota	POSTHARVEST BIOLOGY AND TECHNOLOGY	2019	http://dx.doi.org/10.1016/j.postharvbio.2019.03.020	metagenomics
Williams, Timothy J.; Allen, Michelle A.; Ray, Angelique E.; Benaud, Nicole; Chelliah, Devan S.; Albanese, Davide; Donati, Claudio; Selbmann, Laura; Coleine, Claudia; Ferrari, Belinda C.	Novel endolithic bacteria of phylum Chloroflexota reveal a myriad of potential survival strategies in the Antarctic desert	APPLIED AND ENVIRONMENTAL MICROBIOLOGY	2024	http://dx.doi.org/10.1128/aem.02264-23	metagenomics
Wu, Wenneng; Lei, Jiqing; Hussain, Muzammil; Cao, Sen; Dui, Bin; Wang, Rui	STRUCTURE AND FUNCTION OF THE FRUIT MICROBIOME IN HEALTHY AND DISEASED KIWIFRUIT	PAKISTAN JOURNAL OF AGRICULTURAL SCIENCES	2019	http://dx.doi.org/10.21162/PAKJAS/19.8820	metagenomics
Merges, Dominik; Dal Grande, Francesco; Valim, Henrique; Singh, Garima; Schmitt, Imke	Gene abundance linked to climate zone: Parallel evolution of gene content along elevation gradients in lichenized fungi	FRONTIERS IN MICROBIOLOGY	2023	http://dx.doi.org/10.3389/fmicb.2023.1097787	metagenomics
Morris, Megan M.; Frixione, Natalie J.; Burkert, Alexander C.; Dinsdale, Elizabeth A.; Vannette, Rachel L.	Microbial abundance, composition, and function in nectar are shaped by flower visitor identity	FEMS MICROBIOLOGY ECOLOGY	2020	http://dx.doi.org/10.1093/femsec/fiaa003	metagenomics
Centurion, V. B.; Delforno, T. P.; Lacerda-Junior, G. V.; Duarte, A. W. F.; Silva, U.; Bellini, G. B.; Rosa, L. H.; Oliveira, V. M.	Unveiling resistome profiles in the sediments of an Antarctic volcanic island	ENVIRONMENTAL POLLUTION	2019	http://dx.doi.org/10.1016/j.envpol.2019.113240	metagenomics
Imchen, Madangchanok; Kumavath, Ranjith; Barh, Debmalya; Vaz, Aline; Goes-Neto, Aristoteles; Tiwari, Sandeep; Ghosh, Preetam; Wattam, Alice R.; Azevedo, Vasco	Comparative mangrove metagenome reveals global prevalence of heavy metals and antibiotic resistome across different ecosystems	SCIENTIFIC REPORTS	2018	http://dx.doi.org/10.1038/s41598-018-29521-4	metagenomics
Mhuireach, Gwynne A.; Dietz, Leslie; Gillett, Thomas	One or many? Multi-species livestock grazing influences soil microbiome community structure and antibiotic resistance potential	FRONTIERS IN SUSTAINABLE FOOD SYSTEMS	2022	10.3389/fsufs.2022.926824	metagenomics
Cates, Anna M.; Ruark, Matthew D.; Grandy, A. Stuart; Jackson, Randall D.	Small soil C cycle responses to three years of cover crops in maize cropping systems	AGRICULTURE ECOSYSTEMS & ENVIRONMENT	2019	10.1016/j.agee.2019.106649	metagenomics
Hu, Minghui; Zhou, Shuyidan; Xiong, Xin; Wang, Xuan; Sun, Yu; Meng, Ze; Hui, Dafeng; Li, Jianling; Zhang, Deqiang; Deng, Qi	Dynamics of soil microbial communities involved in carbon cycling along three successional forests in southern China	FRONTIERS IN MICROBIOLOGY	2024	10.3389/fmicb.2023.1326057	metagenomics
Lan, Guoyu; Wu, Zhixiang; Yang, Chuan; Sun, Rui; Chen, Bangqian; Zhang, Xicai	Forest conversion alters the structure and functional processes of tropical forest soil microbial communities	LAND DEGRADATION & DEVELOPMENT	2021	10.1002/ldr.3757	metagenomics
Yang, Chong; Zhang, Hong; Zhao, Xinquan; Liu, Pan; Wang, Lushan; Wang, Wenying	A functional metagenomics study of soil carbon and nitrogen degradation networks and limiting factors on the Tibetan plateau	FRONTIERS IN MICROBIOLOGY	2023	10.3389/fmicb.2023.1170806	metagenomics
Zhong, Yangquanwei; Yan, Weiming; Wang, Ruiwu; Wang, Wen; Shangguan, Zhouping	Decreased occurrence of carbon cycle functions in microbial communities along with long-term secondary succession	SOIL BIOLOGY & BIOCHEMISTRY	2018	10.1016/j.soilbio.2018.05.017	metagenomics
Stringlis, Ioannis A.; Yu, Ke; Feussner, Kirstin; de Jonge, Ronnie; van Bentum, Sietske; Van Verk, Marcel C.; Berendsen, Roeland L.; Bakker, Peter A. H. M.; Feussner, Ivo; Pieterse, Corne M. J.	MYB72-dependent coumarin exudation shapes root microbiome assembly to promote plant health	PROCEEDINGS OF THE NATIONAL ACADEMY OF SCIENCES OF THE UNITED STATES OF AMERICA	2018	10.1073/pnas.1722335115	metagenomics
Radl, Viviane; Winkler, Jana Barbro; Kublik, Susanne; Yang, Luhua; Winkelmann, Traud; Vestergaard, Gisle; Schroeder, Peter; Schloter, Michael	Reduced microbial potential for the degradation of phenolic compounds in the rhizosphere of apple plantlets grown in soils affected by replant disease	ENVIRONMENTAL MICROBIOME	2019	10.1186/s40793-019-0346-2	metagenomics
Belliardo, Carole; Koutsovoulos, Georgios D.; Rancurel, Corinne; Clement, Mathilde; Lipuma, Justine; Bailly-Bechet, Marc; Danchin, Etienne G. J.	Improvement of eukaryotic protein predictions from soil metagenomes	SCIENTIFIC DATA	2022	10.1038/s41597-022-01420-4	metagenomics
Zhang, Nan Nan; Chen, Xiao Xia; Liang, Jin; Zhao, Chunzhang; Xiang, Jun; Luo, Lin; Wang, En Tao; Shi, Fusun	Rhizocompartmental microbiomes of arrow bamboo (Fargesia nitida) and their relation to soil properties in Subalpine Coniferous Forests	PEERJ	2023	10.7717/peerj.16488	metagenomics
Zhao, Wei; Chen, Zhongbing; Yang, Xiuqin; Sheng, Luying; Mao, Huan; Zhu, Sixi	Metagenomics reveal arbuscular mycorrhizal fungi altering functional gene expression of rhizosphere microbial community to enhance Iris tectorum's resistance to Cr stress	SCIENCE OF THE TOTAL ENVIRONMENT	2023	10.1016/j.scitotenv.2023.164970	metagenomics
Yin, Shiqian; Zhang, Xuan; Xie, Jiaqi; Ye, Xinyu; Zhang, Xian	Change of microbial communities in heavy metals-contaminated rhizosphere soil with ectomycorrhizal fungi Suillus luteus inoculation	APPLIED SOIL ECOLOGY	2023	10.1016/j.apsoil.2023.105019	metagenomics
Anderson, David; Wu, Yu-Ting	Cascade effects of forest thinning on microbial composition and function of various tree species and multiple decomposition time series: Insights from deadwood decomposition in tropical forests	FOREST ECOLOGY AND MANAGEMENT	2024	http://dx.doi.org/10.1016/j.foreco.2024.121817	metagenomics
Mohapatra, Madhusmita; Yadav, Rakeshkumar; Rajput, Vinay; Dharne, Mahesh S.; Rastogi, Gurdeep	Metagenomic analysis reveals genetic insights on biogeochemical cycling, xenobiotic degradation, and stress resistance in mudflat microbiome	JOURNAL OF ENVIRONMENTAL MANAGEMENT	2021	http://dx.doi.org/10.1016/j.jenvman.2021.112738	metagenomics
An, Xuejiao; Chen, Yan; Chen, Guotao; Feng, Linlin; Zhang, Qinghua	Integrated metagenomic and metaproteomic analyses reveal potential degradation mechanism of azo dye-Direct Black G by thermophilic microflora	ECOTOXICOLOGY AND ENVIRONMENTAL SAFETY	2020	http://dx.doi.org/10.1016/j.ecoenv.2020.110557	metagenomics; metaproteomics
Bender, Kathrin M.; Svenning, Mette M.; Hu, Yuntao; Richter, Andreas; Schuckel, Julia; Jorgensen, Bodil; Liebner, Susanne; Tveit, Alexander T.	Microbial responses to herbivory-induced vegetation changes in a high-Arctic peatland	POLAR BIOLOGY	2021	http://dx.doi.org/10.1007/s00300-021-02846-z	metagenomics; metatranscriptomics
Albright, Michaeline B. N.; Johansen, Renee; Lopez, Deanna; Gallegos-Graves, La Verne; Steven, Blaire; Kuske, Cheryl R.; Dunbar, John	Short-Term Transcriptional Response of Microbial Communities to Nitrogen Fertilization in a Pine Forest Soil Michaeline	APPLIED AND ENVIRONMENTAL MICROBIOLOGY	2018	http://dx.doi.org/10.1128/AEM.00598-18	metagenomics; metatranscriptomics
Miyauchi, Shingo; Kiss, Eniko; Kuo, Alan; Drula, Elodie; Kohler, Annegret; Sanchez-Garcia, Marisol; Morin, Emmanuelle; Andreopoulos, Bill; Barry, Kerrie W.; Bonito, Gregory; Buee, Marc; Carver, Akiko; Chen, Cindy; Cichocki, Nicolas; Clum, Alicia; Culley, David; Crous, Pedro W.; Fauchery, Laure; Girlanda, Mariangela; Hayes, Richard D.; Keri, Zsofia; LaButti, Kurt; Lipzen, Anna; Lombard, Vincent; M…	Large-scale genome sequencing of mycorrhizal fungi provides insights into the early evolution of symbiotic traits	NATURE COMMUNICATIONS	2020	http://dx.doi.org/10.1038/s41467-020-18795-w	metagenomics; metatranscriptomics
Bosch, Jason; Dobbler, Priscila Thiago; Vetrovsky, Tomas; Tlaskal, Vojtech; Baldrian, Petr; Brabcova, Vendula	Decomposition of Fomes fomentatius fruiting bodies - transition of healthy living fungus into a decayed bacteria-rich habitat is primarily driven by Arthropoda	FEMS MICROBIOLOGY ECOLOGY	2024	http://dx.doi.org/10.1093/femsec/fiae044	metagenomics; metatranscriptomics
Tlaskal, Vojtech; Brabcova, Vendula; Vetrovsky, Tomas; Lopez-Mondejar, Ruben; Monteiro, Lummy Maria Oliveira; Saraiva, Joao Pedro; da Rocha, Ulisses Nunes; Baldrian, Petr	Metagenomes, metatranscriptomes and microbiomes of naturally decomposing deadwood	SCIENTIFIC DATA	2021	http://dx.doi.org/10.1038/s41597-021-00987-8	metagenomics; metatranscriptomics
Landicho, Darwin Magsino; Montanez, Ray Jerome Mojica; Camagna, Maurizio; Neang, Sokty; Bulasag, Abriel Salaria; Magdaraog, Peter Magan; Sato, Ikuo; Takemoto, Daigo; Maejima, Kensaku; Pinili, Marita Sanfuego; Chiba, Sotaro	Status of Cassava Witches' Broom Disease in the Philippines and Identification of Potential Pathogens by Metagenomic Analysis	BIOLOGY-BASEL	2024	http://dx.doi.org/10.3390/biology13070522	metagenomics; metatranscriptomics
Wang, Xiaomin; Wang, Shanyun; Yang, Yuanhe; Tian, Hanqin; Jetten, Mike S. M.; Song, Changchun; Zhu, Guibing	Hot moment of N2O emissions in seasonally frozen peatlands	ISME JOURNAL	2023	http://dx.doi.org/10.1038/s41396-023-01389-x	metagenomics; metatranscriptomics
Zhong, Yangquanwei; Hu, Jihong; Xia, Qiongmei; Zhang, Shilai; Li, Xin; Pan, Xiangyu; Zhao, Ruoping; Wang, Ruiwu; Yan, Weiming; Shangguan, Zhouping; Hu, Fengyi; Yang, Congdang; Wang, Wen	Soil microbial mechanisms promoting ultrahigh rice yield	SOIL BIOLOGY & BIOCHEMISTRY	2020	http://dx.doi.org/10.1016/j.soilbio.2020.107741	metagenomics; metatranscriptomics
Bei, Qicheng; Reitz, Thomas; Schnabel, Beatrix; Eisenhauer, Nico; Schaedler, Martin; Buscot, Francois; Heintz-Buschart, Anna	Extreme summers impact cropland and grassland soil microbiomes	ISME JOURNAL	2023	http://dx.doi.org/10.1038/s41396-023-01470-5	metagenomics; metatranscriptomics
Jo, Yeonhwa; Back, Chang-Gi; Kim, Kook-Hyung; Chu, Hyosub; Lee, Jeong Hun; Moh, Sang Hyun; Cho, Won Kyong	Comparative Study of Metagenomics and Metatranscriptomics to Reveal Microbiomes in Overwintering Pepper Fruits	INTERNATIONAL JOURNAL OF MOLECULAR SCIENCES	2021	http://dx.doi.org/10.3390/ijms22126202	metagenomics; metatranscriptomics
Romanowicz, Karl J.; Crump, Byron C.; Kling, George W.	Rainfall Alters Permafrost Soil Redox Conditions, but Meta-Omics Show Divergent Microbial Community Responses by Tundra Type in the Arctic	SOIL SYSTEMS	2021	http://dx.doi.org/10.3390/soilsystems5010017	metagenomics; metatranscriptomics
D'Alo, Federica; Zucconi, Laura; Onofri, Silvano; Canini, Fabiana; Cannone, Nicoletta; Malfasi, Francesco; Morais, Daniel Kumazawa; Starke, Robert	Effects of 5-year experimental warming in the Alpine belt on soil Archaea: Multi-omics approaches and prospects	ENVIRONMENTAL MICROBIOLOGY REPORTS	2023	http://dx.doi.org/10.1111/1758-2229.13152	metagenomics; metatranscriptomics
Tlaskal, Vojtech; Brabcova, Vendula; Vetrovsky, Tomas; Jomura, Mayuko; Lopez-Mondejar, Ruben; Monteiro, Lummy Maria Oliveira; Saraiva, Joao Pedro; Rainier Human, Zander; Cajthaml, Tomas; da Rocha, Ulisses Nunes; Baldrian, Petr	Complementary Roles of Wood-Inhabiting Fungi and Bacteria Facilitate Deadwood Decomposition	MSYSTEMS	2021	http://dx.doi.org/10.1128/mSystems.01078-20	metagenomics; metatranscriptomics
Starke, Robert; Mondejar, Ruben Lopez; Human, Zander Rainer; Navratilova, Diana; Stursova, Martina; Vetrovsky, Tomas; Olson, Heather M.; Orton, Daniel J.; Callister, Stephen J.; Lipton, Mary S.; Howe, Adina; McCue, Lee Ann; Pennacchio, Christa; Grigoriev, Igor; Baldrian, Petr	Niche differentiation of bacteria and fungi in carbon and nitrogen cycling of different habitats in a temperate coniferous forest: A metaproteomic approach	SOIL BIOLOGY & BIOCHEMISTRY	2021	http://dx.doi.org/10.1016/j.soilbio.2021.108170	metagenomics; metatranscriptomics; metaproteomics
Starke, Robert; Kermer, Rene; Ullmann-Zeunert, Lynn; Baldwin, Ian T.; Seifert, Jana; Bastida, Felipe; von Bergen, Martin; Jehmlich, Nico	Bacteria dominate the short-term assimilation of plant-derived N in soil	SOIL BIOLOGY & BIOCHEMISTRY	2016	http://dx.doi.org/10.1016/j.soilbio.2016.01.009	metaproteomics
Eymann, Christine; Lassek, Christian; Wegner, Uwe; Bernhardt, Joerg; Fritsch, Ole Arno; Fuchs, Stephan; Otto, Andreas; Albrecht, Dirk; Schiefelbein, Ulf; Cernava, Tornislav; Aschenbrenner, Ines; Berg, Gabriele; Grube, Martin; Riedel, Katharina	Symbiotic Interplay of Fungi, Algae, and Bacteria within the Lung Lichen Lobaria pulmonaria L. Hoffm. as Assessed by State-of-the-Art Metaproteomics	JOURNAL OF PROTEOME RESEARCH	2017	http://dx.doi.org/10.1021/acs.jproteome.6b00974	metaproteomics
Ullah, Junaid; Khanum, Zainab; Khan, Ishtiaq Ahmad; Khalid, Abdul Nasir; Musharraf, Syed Ghulam; Ali, Arslan	Metaproteomics reveals the structural and functional diversity of Dermatocarpon miniatum (L.) W. Mann. Microbiota	FUNGAL BIOLOGY	2021	http://dx.doi.org/10.1016/j.funbio.2020.10.001	metaproteomics
Pandaranayaka, Eswari P. J.; Frenkel, Omer; Elad, Yigal; Prusky, Dov; Harel, Arye	Network analysis exposes core functions in major lifestyles of fungal and oomycete plant pathogens	BMC GENOMICS	2019	http://dx.doi.org/10.1186/s12864-019-6409-3	metaproteomics
Liu, Dong; Keiblinger, Katharina M.; Leitner, Sonja; Wegner, Uwe; Zimmermann, Michael; Fuchs, Stephan; Lassek, Christian; Riedel, Katharina; Zechmeister-Boltenstern, Sophie	Response of Microbial Communities and Their Metabolic Functions to Drying-Rewetting Stress in a Temperate Forest Soil	MICROORGANISMS	2019	http://dx.doi.org/10.3390/microorganisms7050129	metaproteomics
Bastida, F.; Selevsek, N.; Torres, I. F.; Hernandez, T.; Garcia, C.	Soil restoration with organic amendments: linking cellular functionality and ecosystem processes	SCIENTIFIC REPORTS	2015	http://dx.doi.org/10.1038/srep15550	metaproteomics
Bona, E.; Massa, N.; Novello, G.; Boatti, L.; Cesaro, P.; Todeschini, V.; Magnelli, V.; Manfredi, M.; Marengo, E.; Mignone, F.; Berta, G.; Lingua, G.; Gamalero, E.	Metaproteomic characterization of the Vitis vinifera rhizosphere	FEMS MICROBIOLOGY ECOLOGY	2019	http://dx.doi.org/10.1093/femsec/fiy204	metaproteomics
Starke, Robert; Fiore-Donno, Anna Maria; White, Richard Allen; Fernandes, Maysa Lima Parente; Martinovic, Tijana; Bastida, Felipe; Delgado-Baquerizo, Manuel; Jehmlich, Nico	Biomarker metaproteomics for relative taxa abundances across soil organisms	SOIL BIOLOGY & BIOCHEMISTRY	2022	http://dx.doi.org/10.1016/j.soilbio.2022.108861	metaproteomics
Sultan, Abida; Andersen, Birgit; Svensson, Birte; Finnie, Christine	Exploring the Plant-Microbe Interface by Profiling the Surface-Associated Proteins of Barley Grains	JOURNAL OF PROTEOME RESEARCH	2016	http://dx.doi.org/10.1021/acs.jproteome.5b01042	metaproteomics
Wang, Hai-bin; Zhu, Chun-lian; Wang, Yu-hua; Zhang, Qing-xu; Wang, Peng; Li, Ding; Jia, Xiao-li; Ye, Jiang-hua; He, Hai-bin	Protein extraction and database construction in tea rhizosphere soil	ACTA PHYSIOLOGIAE PLANTARUM	2020	http://dx.doi.org/10.1007/s11738-020-03146-5	metaproteomics
Velickovic, Marija; Wu, Ruonan; Gao, Yuqian; Thairu, Margaret W.; Velickovic, Dusan; Munoz, Nathalie; Clendinen, Chaevien S.; Bilbao, Aivett; Chu, Rosalie K.; Lalli, Priscila M.; Zemaitis, Kevin; Nicora, Carrie D.; Kyle, Jennifer E.; Orton, Daniel; Williams, Sarai; Zhu, Ying; Zhao, Rui; Monroe, Matthew E.; Moore, Ronald J.; Webb-Robertson, Bobbie-Jo M.; Bramer, Lisa M.; Currie, Cameron R.; Piehow…	Mapping microhabitats of lignocellulose decomposition by a microbial consortium	NATURE CHEMICAL BIOLOGY	2024	http://dx.doi.org/10.1038/s41589-023-01536-7	metaproteomics
Koch, Rachel A.; Herr, Joshua R.	Transcriptomics Reveals the Putative Mycoparasitic Strategy of the Mushroom Entoloma abortivum on Species of the Mushroom Genus Armillaria	MSYSTEMS	2021	http://dx.doi.org/10.1128/mSystems.00544-21	metatranscriptomics
Nguyen, Thuy M.; Pombubpa, Nuttapon; Huntemann, Marcel; Clum, Alicia; Foster, Brian; Foster, Bryce; Roux, Simon; Palaniappan, Krishnaveni; Varghese, Neha; Mukherjee, Supratim; Reddy, T. B. K.; Daum, Chris; Copeland, Alex; Chen, I-Min A.; Ivanova, Natalia N.; Kyrpides, Nikos C.; Harmon-Smith, Miranda; Eloe-Fadrosh, Emiley A.; Pietrasiak, Nicole; Stajich, Jason E.; Hom, Erik F. Y.	Metatranscriptomes of two biological soil crust types from the Mojave desert in response to wetting	MICROBIOLOGY RESOURCE ANNOUNCEMENTS	2024	http://dx.doi.org/10.1128/mra.01080-23	metatranscriptomics
Ata, Jessa P.; Caballero, Jorge R. Ibarra; Abdo, Zaid; Mondo, Stephen J.; Stewart, Jane E.	Transitions of foliar mycobiota community and transcriptome in response to pathogenic conifer needle interactions	SCIENTIFIC REPORTS	2022	http://dx.doi.org/10.1038/s41598-022-11907-0	metatranscriptomics
Kumar Kushwaha, Sandeep; Vetukuri, Ramesh R.; Odilbekov, Firuz; Pareek, Nidhi; Henriksson, Tina; Chawade, Aakash	Differential Gene Expression Analysis of Wheat Breeding Lines Reveal Molecular Insights in Yellow Rust Resistance under Field Conditions	AGRONOMY-BASEL	2020	http://dx.doi.org/10.3390/agronomy10121888	metatranscriptomics
Geisen, Stefan; Koller, Robert; Huenninghaus, Maike; Dumack, Kenneth; Urich, Tim; Bonkowski, Michael	The soil food web revisited: Diverse and widespread mycophagous soil protists	SOIL BIOLOGY & BIOCHEMISTRY	2016	http://dx.doi.org/10.1016/j.soilbio.2015.11.010	metatranscriptomics
D'Angelo, Elisa Marie	Diversity of virulence and antibiotic resistance genes expressed in Class A biosolids and biosolids-amended soil as revealed by metatranscriptomic analysis	LETTERS IN APPLIED MICROBIOLOGY	2023	http://dx.doi.org/10.1093/lambio/ovad097	metatranscriptomics
Nisrina, Lulu'; Effendi, Yunus; Pancoro, Adi	Revealing the role of Plant Growth Promoting Rhizobacteria in suppressive soils against Fusarium oxysporum f.sp. cubense based on metagenomic analysis	HELIYON	2021	http://dx.doi.org/10.1016/j.heliyon.2021.e07636	metatranscriptomics
Jo, Yeonhwa; Back, Chang-Gi; Kim, Kook-Hyung; Chu, Hyosub; Lee, Jeong Hun; Moh, Sang Hyun; Cho, Won Kyong	Using RNA-Sequencing Data to Examine Tissue-Specific Garlic Microbiomes	INTERNATIONAL JOURNAL OF MOLECULAR SCIENCES	2021	http://dx.doi.org/10.3390/ijms22136791	metatranscriptomics
Khomutovska, Nataliia; Jasser, Iwona; Sarapultseva, Polina; Spirina, Viktoria; Zaitsev, Andrei; Maslowiecka, Jolanta; Isidorov, Valery A.	Seasonal dynamics in leaf litter decomposing microbial communities in temperate forests: a whole-genomesequencing-based study	PEERJ	2024	http://dx.doi.org/10.7717/peerj.17769	metatranscriptomics
Yarmus, Itay; Gelbart, Dana; Shemesh-Mayer, Einat; Teper, Doron Dov; Ment, Dana; Faigenboim, Adi; Peters, Ross; Kamenetsky-Goldstein, Rina	Pathogen Eradication in Garlic in the Phytobiome Context: Should We Aim for Complete Cleaning?	PLANTS-BASEL	2023	http://dx.doi.org/10.3390/plants12244125	metatranscriptomics
Hori, Chiaki; Gaskell, Jill; Cullen, Dan; Sabat, Grzegorz; Stewart, Philip E.; Lail, Kathleen; Peng, Yi; Barry, Kerrie; Grigoriev, Igor V.; Kohler, Annegret; Fauchery, Laure; Martin, Francis; Zeiner, Carolyn A.; Bhatnagar, Jennifer M.	Multi-omit Analyses of Extensively Decayed Pinus contorta Reveal Expression of a Diverse Array of Lignocellulose-Degrading Enzymes	APPLIED AND ENVIRONMENTAL MICROBIOLOGY	2018	http://dx.doi.org/10.1128/AEM.01133-18	metatranscriptomics
Guerreiro, Marco Alexandre; Kambach, Stephan; Stoll, Raphael; Brachmann, Andreas; Senker, Juergen; Begerow, Dominik; Persoh, Derek	Linking processes to community functions-insights into litter decomposition combining fungal metatranscriptomics and environmental NMR profiling	MYCOLOGICAL PROGRESS	2023	http://dx.doi.org/10.1007/s11557-022-01859-0	metatranscriptomics
Rivera Perez, Carmen Alicia; Janz, Dennis; Schneider, Dominik; Daniel, Rolf; Polle, Andrea	Transcriptional Landscape of Ectomycorrhizal Fungi and Their Host Provides Insight into N Uptake from Forest Soil	MSYSTEMS	2022	http://dx.doi.org/10.1128/mSystems.00957-21	metatranscriptomics
Bei, Qicheng; Moser, Gerald; Wu, Xiaohong; Mueller, Christoph; Liesack, Werner	Metatranscriptomics reveals climate change effects on the rhizosphere microbiomes in European grassland	SOIL BIOLOGY & BIOCHEMISTRY	2019	http://dx.doi.org/10.1016/j.soilbio.2019.107604	metatranscriptomics
Bang-Andreasen, Toke; Anwar, Muhammad Zohaib; Lanzen, Anders; Kjoller, Rasmus; Ronn, Regin; Ekelund, Flemming; Jacobsen, Carsten Suhr	Total RNA sequencing reveals multilevel microbial community changes and functional responses to wood ash application in agricultural and forest soil	FEMS MICROBIOLOGY ECOLOGY	2020	http://dx.doi.org/10.1093/femsec/fiaa016	metatranscriptomics
Zifcakova, Lucia; Vetrovsky, Tomas; Howe, Adina; Baldrian, Petr	Microbial activity in forest soil reflects the changes in ecosystem properties between summer and winter	ENVIRONMENTAL MICROBIOLOGY	2016	http://dx.doi.org/10.1111/1462-2920.13026	metatranscriptomics
Gonzalez, E.; Pitre, F. E.; Page, A. P.; Marleau, J.; Nissim, W. Guidi; St-Arnaud, M.; Labrecque, M.; Joly, S.; Yergeau, E.; Brereton, N. J. B.	Trees, fungi and bacteria: tripartite metatranscriptomics of a root microbiome responding to soil contamination	MICROBIOME	2018	http://dx.doi.org/10.1186/s40168-018-0432-5	metatranscriptomics
Carrara, Joseph E.; Walter, Christopher A.; Freedman, Zachary B.; Hostetler, Ashley N.; Hawkins, Jennifer S.; Fernandez, Ivan J.; Brzostek, Edward R.	Differences in microbial community response to nitrogen fertilization result in unique enzyme shifts between arbuscular and ectomycorrhizal-dominated soils	GLOBAL CHANGE BIOLOGY	2021	http://dx.doi.org/10.1111/gcb.15523	metatranscriptomics
Nerva, Luca; Garcia, Jadran F.; Favaretto, Francesco; Giudice, Gaetano; Moffa, Loredana; Sandrini, Marco; Cantu, Dario; Zanzotto, Alessandro; Gardiman, Massimo; Velasco, Riccardo; Gambino, Giorgio; Chitarra, Walter	The hidden world within plants: metatranscriptomics unveils the complexity of wood microbiomes	JOURNAL OF EXPERIMENTAL BOTANY	2022	http://dx.doi.org/10.1093/jxb/erac032	metatranscriptomics
Petters, Sebastian; Varsadiya, Milan; Liebmann, Patrick; Schnecker, Jorg; Guggenberger, Georg; Barta, Jiri; Urich, Tim	Census of below-ground biota associated with permafrost affected soils of western Greenland, with a focus on trophic structure	EUROPEAN JOURNAL OF SOIL BIOLOGY	2024	http://dx.doi.org/10.1016/j.ejsobi.2024.103623	metatranscriptomics
Messal, Mandy; Slippers, Bernard; Naidoo, Sanushka; Bezuidt, Oliver; Kemler, Martin	Active Fungal Communities in Asymptomatic Eucalyptus grandis Stems Differ between a Susceptible and Resistant Clone	MICROORGANISMS	2019	http://dx.doi.org/10.3390/microorganisms7100375	metatranscriptomics
Albright, Michaeline B. N.; Thompson, Jaron; Kroeger, Marie E.; Johansen, Renee; Ulrich, Danielle E. M.; Gallegos-Graves, La Verne; Munsky, Brian; Dunbar, John	Differences in substrate use linked to divergent carbon flow during litter decomposition	FEMS MICROBIOLOGY ECOLOGY	2020	http://dx.doi.org/10.1093/femsec/fiaa135	metatranscriptomics
Pande, Pranav M.; Azarbad, Hamed; Tremblay, Julien; St-Arnaud, Marc; Yergeau, Etienne	Metatranscriptomic response of the wheat holobiont to decreasing soil water content	ISME COMMUNICATIONS	2023	http://dx.doi.org/10.1038/s43705-023-00235-7	metatranscriptomics
Singh, Dhananjaya P.; Prabha, Ratna; Gupta, Vijai K.; Verma, Mukesh K.	Metatranscriptome Analysis Deciphers Multifunctional Genes and Enzymes Linked With the Degradation of Aromatic Compounds and Pesticides in the Wheat Rhizosphere	FRONTIERS IN MICROBIOLOGY	2018	http://dx.doi.org/10.3389/fmicb.2018.01331	metatranscriptomics
Romero-Olivares, Adriana L.; Frey, Serita D.; Treseder, Kathleen K.	Tracking fungal species-level responses in soil environments exposed to long-term warming and associated drying	FEMS MICROBIOLOGY LETTERS	2023	http://dx.doi.org/10.1093/femsle/fnad128	metatranscriptomics
Voss, Christian; Fiore-Donno, Anna Maria; Guerreiro, Marco Alexandre; Persoh, Derek; Bonkowski, Michael	Metatranscriptomics reveals unsuspected protistan diversity in leaf litter across temperate beech forests, with Amoebozoa the dominating lineage	FEMS MICROBIOLOGY ECOLOGY	2019	http://dx.doi.org/10.1093/femsec/fiz142	metatranscriptomics
Law, Simon R.; Serrano, Alonso R.; Daguerre, Yohann; Sundh, John; Schneider, Andreas N.; Stangl, Zsofia R.; Castro, David; Grabherr, Manfred; Nasholm, Torgny; Street, Nathaniel R.; Hurry, Vaughan	Metatranscriptomics captures dynamic shifts in mycorrhizal coordination in boreal forests	PROCEEDINGS OF THE NATIONAL ACADEMY OF SCIENCES OF THE UNITED STATES OF AMERICA	2022	http://dx.doi.org/10.1073/pnas.2118852119	metatranscriptomics
Liao, Hui-Ling; Chen, Yuan; Vilgalys, Rytas	Metatranscriptomic Study of Common and Host-Specific Patterns of Gene Expression between Pines and Their Symbiotic Ectomycorrhizal Fungi in the Genus Suillus	PLOS GENETICS	2016	http://dx.doi.org/10.1371/journal.pgen.1006348	metatranscriptomics
Neupane, Achal; Feng, Chenchen; Feng, Jiuhuan; Kafle, Arjun; Buecking, Heike; Lee Marzano, Shin-Yi	Metatranscriptomic Analysis and In Silico Approach Identified Mycoviruses in the Arbuscular Mycorrhizal Fungus Rhizophagus spp.	VIRUSES-BASEL	2018	http://dx.doi.org/10.3390/v10120707	metatranscriptomics
Auer, Lucas; Buee, Marc; Fauchery, Laure; Lombard, Vincent; Barry, Kerry W.; Clum, Alicia; Copeland, Alex; Daum, Chris; Foster, Brian; LaButti, Kurt; Singan, Vasanth; Yoshinaga, Yuko; Martineau, Christine; Alfaro, Manuel; Castillo, Federico J.; Imbert, J. Bosco; Ramirez, Lucia; Castanera, Raoul; Pisabarro, Antonio G.; Finlay, Roger; Lindahl, Bjorn; Olson, Ake; Seguin, Armand; Kohler, Annegret; He…	Metatranscriptomics sheds light on the links between the functional traits of fungal guilds and ecological processes in forest soil ecosystems	NEW PHYTOLOGIST	2024	http://dx.doi.org/10.1111/nph.19471	metatranscriptomics
Tartaglia, Maria; Zuzolo, Daniela; Postiglione, Alessia; Prigioniero, Antonello; Scarano, Pierpaolo; Sciarrillo, Rosaria; Guarino, Carmine	Biotechnological Combination for Co-contaminated Soil Remediation: Focus on Tripartite Meta-Enzymatic Activity	FRONTIERS IN PLANT SCIENCE	2022	http://dx.doi.org/10.3389/fpls.2022.852513	metatranscriptomics
Tartaglia, Maria; Sciarrillo, Rosaria; Zuzolo, Daniela; Postiglione, Alessia; Prigioniero, Antonello; Scarano, Pierpaolo; Ruggieri, Valentino; Guarino, Carmine	Exploring an enhanced rhizospheric phenomenon for pluricontaminated soil remediation: Insights from tripartite metatranscriptome analyses	JOURNAL OF HAZARDOUS MATERIALS	2022	http://dx.doi.org/10.1016/j.jhazmat.2022.128246	metatranscriptomics
Sillen, Wouter M. A.; Thijs, Sofie; Abbamondi, Gennaro Roberto; De la Torre Roche, Roberto; Weyens, Nele; White, Jason C.; Vangronsveld, Jaco	Nanoparticle treatment of maize analyzed through the metatranscriptome: compromised nitrogen cycling, possible phytopathogen selection, and plant hormesis	MICROBIOME	2020	http://dx.doi.org/10.1186/s40168-020-00904-y	metatranscriptomics
Poursalavati, Abdonaser; Javaran, Vahid J.; Laforest-Lapointe, Isabelle; Fall, Mamadou L.	Soil Metatranscriptomics: An Improved RNA Extraction Method Toward Functional Analysis Using Nanopore Direct RNA Sequencing	PHYTOBIOMES JOURNAL	2023	http://dx.doi.org/10.1094/PBIOMES-12-22-0108-TA	metatranscriptomics
Yao, Yanpo; Gao, Suyan; Ding, Xiaoxia; Zhang, Qi; Li, Peiwu	Topography effect on Aspergillus flavus occurrence and aflatoxin B1 contamination associated with peanut	CURRENT RESEARCH IN MICROBIAL SCIENCES	2021	http://dx.doi.org/10.1016/j.crmicr.2021.100021	metatranscriptomics
Nuccio, Erin E.; Starr, Evan; Karaoz, Ulas; Brodie, Eoin L.; Zhou, Jizhong; Tringe, Susannah G.; Malmstrom, Rex R.; Woyke, Tanja; Banfield, Jillian F.; Firestone, Mary K.; Pett-Ridge, Jennifer	Niche differentiation is spatially and temporally regulated in the rhizosphere	ISME JOURNAL	2020	http://dx.doi.org/10.1038/s41396-019-0582-x	metatranscriptomics
Rosado-Porto, David; Ratering, Stefan; Moser, Gerald; Deppe, Marianna; Mueller, Christoph; Schnell, Sylvia	Soil metatranscriptome demonstrates a shift in C, N, and S metabolisms of a grassland ecosystem in response to elevated atmospheric CO2	FRONTIERS IN MICROBIOLOGY	2022	http://dx.doi.org/10.3389/fmicb.2022.937021	metatranscriptomics
Choma, Michal; Barta, Jiri; Santruckova, Hana; Urich, Tim	Low abundance of Archaeorhizomycetes among fungi in soil metatranscriptomes	SCIENTIFIC REPORTS	2016	http://dx.doi.org/10.1038/srep38455	metatranscriptomics
Mendes, Lucas William; de Chaves, Miriam Goncalves; Fonseca, Mariley de Cassia; Mendes, Rodrigo; Raaijmakers, Jos M.; Tsai, Siu Mui	Resistance Breeding of Common Bean Shapes the Physiology of the Rhizosphere Microbiome	FRONTIERS IN MICROBIOLOGY	2019	http://dx.doi.org/10.3389/fmicb.2019.02252	metatranscriptomics
Bei, Qicheng; Moser, Gerald; Mueller, Christoph; Liesack, Werner	Seasonality affects function and complexity but not diversity of the rhizosphere microbiome in European temperate grassland	SCIENCE OF THE TOTAL ENVIRONMENT	2021	http://dx.doi.org/10.1016/j.scitotenv.2021.147036	metatranscriptomics
Wang, Ziyi; Neupane, Achal; Feng, Jiuhuan; Pedersen, Connor; Marzano, Shin-Yi Lee	Direct Metatranscriptomic Survey of the Sunflower Microbiome and Virome	VIRUSES-BASEL	2021	http://dx.doi.org/10.3390/v13091867	metatranscriptomics
Morales-Cruz, Abraham; Allenbeck, Gabrielle; Figueroa-Balderas, Rosa; Ashworth, Vanessa E.; Lawrence, Daniel P.; Travadon, Renaud; Smith, Rhonda J.; Baumgartner, Kendra; Rolshausen, Philippe E.; Cantu, Dario	Closed-reference metatranscriptomics enables in planta profiling of putative virulence activities in the grapevine trunk disease complex	MOLECULAR PLANT PATHOLOGY	2018	http://dx.doi.org/10.1111/mpp.12544	metatranscriptomics
Hayden, Helen L.; Savin, Keith W.; Wadeson, Jenny; Gupta, Vadakattu V. S. R.; Mele, Pauline M.	Comparative Metatranscriptomics of Wheat Rhizosphere Microbiomes in Disease Suppressive and Non-suppressive Soils for &ITRhizoctonia solani&IT AG8	FRONTIERS IN MICROBIOLOGY	2018	http://dx.doi.org/10.3389/fmicb.2018.00859	metatranscriptomics
Liao, Hui-Ling; Bonito, Gregory; Hameed, Khalid; Wu, Steven H.; Chen, Ko-Hsuan; Labbe, Jesse; Schadt, Christopher W.; Tuskan, Gerald A.; Martin, Francis; Kuo, Alan; Barry, Kerrie; Grigoriev, Igor V.; Vilgalys, Rytas	Heterospecific Neighbor Plants Impact Root Microbiome Diversity and Molecular Function of Root Fungi	FRONTIERS IN MICROBIOLOGY	2021	http://dx.doi.org/10.3389/fmicb.2021.680267	metatranscriptomics
Abdallah, Rehab Z.; Wegner, Carl-Eric; Liesack, Werner	Community transcriptomics reveals drainage effects on paddy soil microbiome across all three domains of life	SOIL BIOLOGY & BIOCHEMISTRY	2019	http://dx.doi.org/10.1016/j.soilbio.2019.01.023	metatranscriptomics
Romero-Olivares, Adriana L.; Melendrez-Carballo, German; Lago-Leston, Asuncion; Treseder, Kathleen K.	Soil Metatranscriptomes Under Long-Term Experimental Warming and Drying: Fungi Allocate Resources to Cell Metabolic Maintenance Rather Than Decay	FRONTIERS IN MICROBIOLOGY	2019	http://dx.doi.org/10.3389/fmicb.2019.01914	metatranscriptomics
He, Zhenrui; Huang, Xiaotong; Fan, Yu; Yang, Mei; Zhou, Erxun	Metatranscriptomic Analysis Reveals Rich Mycoviral Diversity in Three Major Fungal Pathogens of Rice	INTERNATIONAL JOURNAL OF MOLECULAR SCIENCES	2022	http://dx.doi.org/10.3390/ijms23169192	metatranscriptomics
Coolen, Marco J. L.; Orsi, William D.	The transcriptional response of microbial communities in thawing Alaskan permafrost soils	FRONTIERS IN MICROBIOLOGY	2015	http://dx.doi.org/10.3389/fmicb.2015.00197	metatranscriptomics
Luo, Bin; Gu, Wei; Zhong, Jiayong; Wang, Ying; Zhang, Gong	Revealing crosstalk of plant and fungi in the symbiotic roots of sewage-cleaning Eichhornia crassipes using direct de novo metatranscriptomic analysis	SCIENTIFIC REPORTS	2015	http://dx.doi.org/10.1038/srep15407	metatranscriptomics
Vannier, Nathan; Mesny, Fantin; Getzke, Felix; Chesneau, Guillaume; Dethier, Laura; Ordon, Jana; Thiergart, Thorsten; Hacquard, Stephane	Genome-resolved metatranscriptomics reveals conserved root colonization determinants in a synthetic microbiota	NATURE COMMUNICATIONS	2023	http://dx.doi.org/10.1038/s41467-023-43688-z	metatranscriptomics
Flores-Almaraz, Valeria Stephany; Truong, Camille; Hernandez-Oaxaca, Diana; Reyes-Galindo, Veronica; Mastretta-Yanes, Alicia; Jaramillo-Correa, Juan Pablo; Salas-Lizana, Rodolfo	Foliar mycobiome remains unaltered under urban air-pollution but differentially express stress-related genes	MICROBIAL ECOLOGY	2024	http://dx.doi.org/10.1007/s00248-024-02387-y	metatranscriptomics
Sonke, Alexander; Trembath-Reichert, Elizabeth	Expanding the taxonomic and environmental extent of an underexplored carbon metabolism-oxalotrophy	FRONTIERS IN MICROBIOLOGY	2023	http://dx.doi.org/10.3389/fmicb.2023.1161937	metatranscriptomics
Goffredi, Shana K.; Jang, Gene E.; Haroon, Mohamed F.	Transcriptomics in the tropics: Total RNA-based profiling of Costa Rican bromeliad-associated communities	COMPUTATIONAL AND STRUCTURAL BIOTECHNOLOGY JOURNAL	2015	http://dx.doi.org/10.1016/j.csbj.2014.12.001	metatranscriptomics
Mondini, Antonio; Anwar, Muhammad Zohaib; Ellegaard-Jensen, Lea; Lavin, Paris; Jacobsen, Carsten Suhr; Purcarea, Cristina	Heat Shock Response of the Active Microbiome From Perennial Cave Ice	FRONTIERS IN MICROBIOLOGY	2022	http://dx.doi.org/10.3389/fmicb.2021.809076	metatranscriptomics
Liao, Hui-Ling; Bonito, Gregory; Rojas, J. Alejandro; Hameed, Khalid; Wu, Steven; Schadt, Christopher W.; Labbe, Jessy; Tuskan, Gerald A.; Martin, Francis; Grigoriev, Igor V.; Vilgalys, Rytas	Fungal Endophytes of Populus trichocarpa Alter Host Phenotype, Gene Expression, and Rhizobiome Composition	MOLECULAR PLANT-MICROBE INTERACTIONS	2019	10.1094/MPMI-05-18-0133-R	metatranscriptomics
Vaczy, Kalman Z.; Otto, Margot; Gomba-Toth, Adrienn; Geiger, Adrienn; Golen, Richard; Hegyi-Kalo, Julia; Cels, Thomas; Geml, Jozsef; Zsofi, Zsolt; Hegyi, adam Istvan	Botrytis cinerea causes different plant responses in grape (Vitis vinifera) berries during noble and grey rot: diverse metabolism versus simple defence	FRONTIERS IN PLANT SCIENCE	2024	10.3389/fpls.2024.1433161	metatranscriptomics
Cao, Hieu X.; Schmutzer, Thomas; Scholz, Uwe; Pecinka, Ales; Schubert, Ingo; Vu, Giang T. H.	metatranscriptome analysis reveals host-microbiome interactions in traps of carnivorous Genlisea species	FRONTIERS IN MICROBIOLOGY	2015	10.3389/fmicb.2015.00526	metatranscriptomics
Sieradzki, Ella T.; Nuccio, Erin E.; Pett-Ridge, Jennifer; Firestone, Mary K.	Expression of macromolecular organic nitrogen degrading enzymes identifies potential mediators of soil organic N availability to an annual grass	ISME JOURNAL	2023	10.1038/s41396-023-01402-3	metatranscriptomics
Ballesteros, Gabriel, I; Torres-Diaz, Cristian; Bravo, Leon A.; Balboa, Karen; Caruso, Carla; Bertini, Laura; Proietti, Silvia; Molina-Montenegro, Marco A.	In silico analysis of metatranscriptomic data from the Antarctic vascular plant Colobanthus quitensis: Responses to a global warming scenario through changes in fungal gene expression levels	FUNGAL ECOLOGY	2020	10.1016/j.funeco.2019.100873	metatranscriptomics

## Sheet: c. RawData
Reviewed by	Authors	Article Title	Source Title	Publication Year	DOI Link	Type of meta'omic	In silico or Benchwork?	Quality Check	Quality Filtering	rRNA depletion (for metatranscriptomes only)	Assembly	Mapping	ORF Prediction	Normalization	Annotation	Statistics	Notes
Naoto Nakamura	Landicho, Darwin Magsino; Montanez, Ray Jerome Mojica; Camagna, Maurizio; Neang, Sokty; Bulasag, Abriel Salaria; Magdaraog, Peter Magan; Sato, Ikuo; Takemoto, Daigo; Maejima, Kensaku; Pinili, Marita Sanfuego; Chiba, Sotaro	Status of Cassava Witches' Broom Disease in the Philippines and Identification of Potential Pathogens by Metagenomic Analysis	BIOLOGY-BASEL	2024	http://dx.doi.org/10.3390/biology13070522	metagenomics	Benchwork	FastQC	ND		MEGAHIT	ND	ND	ND	Kaiju	R
		Status of Cassava Witches' Broom Disease in the Philippines and Identification of Potential Pathogens by Metagenomic Analysis				metatranscriptomics		FASTQC	TrimGalore!	ND	ND	HISAT2	ND	ND	Kaiju	R
Naoto Nakamura	Wang, Xiaomin; Wang, Shanyun; Yang, Yuanhe; Tian, Hanqin; Jetten, Mike S. M.; Song, Changchun; Zhu, Guibing	Hot moment of N2O emissions in seasonally frozen peatlands	ISME JOURNAL	2023	http://dx.doi.org/10.1038/s41396-023-01389-x	metagenomics	Benchwork	ND	Cutadapt		IDBA-UD	Bowtie2	ND	CD-HIT		IBM-SPSS
		Hot moment of N2O emissions in seasonally frozen peatlands				metagenomics			Fqtrim
		Hot moment of N2O emissions in seasonally frozen peatlands				metatranscriptomics		FastQC	Cutadapt	ND	Trinity	ND	ND
		Hot moment of N2O emissions in seasonally frozen peatlands				metatranscriptomics			Fqtrim
AAM	Gibbons, Sean M.; Lekberg, Ylva; Mummey, Daniel L.; Sangwan, Naseer; Ramsey, Philip W.; Gilbert, Jack A.	Invasive Plants Rapidly Reshape Soil Properties in a Grassland Ecosystem	MSYSTEMS	2017	http://dx.doi.org/10.1128/mSystems.00178-16	metagenomics	Benchwork	MG-RAST	MG-RAST		MG-RAST	MG-RAST	MG-RAST	ND	MG-RAST	QIIME
AAM	Hewitt, Seanna; Ghogare, Rishikesh; Troxel, William; Tenic, Elvir; Isaac, Daylen; Dhingra, Amit	Metatranscriptomic analysis of tomato rhizospheres reveals insight into plant-microbiome molecular response to biochar-amended organic soil	FRONTIERS IN ANALYTICAL SCIENCE	2023	http://dx.doi.org/10.3389/frans.2023.1205583	metagenomics	Benchwork	CLC Genomics Workbench	CLC Genomics Workbench		CLC Genomics Workbench	CLC Genomics Workbench	ND	ND	OmicsBox
AAM	Starke, Robert; Kermer, Rene; Ullmann-Zeunert, Lynn; Baldwin, Ian T.; Seifert, Jana; Bastida, Felipe; von Bergen, Martin; Jehmlich, Nico	Bacteria dominate the short-term assimilation of plant-derived N in soil	SOIL BIOLOGY & BIOCHEMISTRY	2016	http://dx.doi.org/10.1016/j.soilbio.2016.01.009	metaproteomics	Benchwork	Proteome Discoverer						ND
AAM	Hernandez-Guzman, Mario; Perez-Hernandez, Valentin; Gomez-Acata, Selene; Jimenez-Bueno, Norma; Verhulst, Nele; Catalina Munoz-Arenas, Ligia; Navarro-Noya, Yendi E.; Luna-Guido, Marco L.; Dendooven, Luc	Application of young maize plant residues alters the microbiome composition and its functioning in a soil under conservation agriculture: a metagenomics study	ARCHIVES OF MICROBIOLOGY	2022	http://dx.doi.org/10.1007/s00203-022-03060-z	metagenomics	Benchwork	ND	Sickle		MEGAHIT	ND	Prokka	ND	DIAMOND	ALDEx2
AAM	Molefe, Rebaona R.; Amoo, Adenike E.; Babalola, Olubukola O.	Metagenomic insights into the bacterial community structure and functional potentials in the rhizosphere soil of maize plants	JOURNAL OF PLANT INTERACTIONS	2021	http://dx.doi.org/10.1080/17429145.2021.1936228	metagenomics	Benchwork	MG-RAST	MG-RAST		MG-RAST	ND	ND	ND	BLAST	PAST 3.2	M5NR database
		Metagenomic insights into the bacterial community structure and functional potentials in the rhizosphere soil of maize plants				metagenomics										CANOCO 5
AAM	Nelkner, Johanna; Henke, Christian; Lin, Timo Wentong; Paetzold, Wiebke; Hassa, Julia; Jaenicke, Sebastian; Grosch, Rita; Puehler, Alfred; Sczyrba, Alexander; Schlueter, Andreas	Effect of Long-Term Farming Practices on Agricultural Soil Microbiome Members Represented by Metagenomically Assembled Genomes (MAGs) and Their Predicted Plant-Beneficial Genes	GENES	2019	http://dx.doi.org/10.3390/genes10060424	metagenomics	Benchwork	ND	Trimmomatic		MEGAHIT	BBMap	Prodigal	ND	DIAMOND	ND	(NCBI-nr) Pfam and KEGG
AAM	Li, Tingting; Ou, Yannan; Ling, Shuqin; Gao, Ming; Deng, Xuhui; Liu, Hongjun; Li, Rong; Shen, Zongzhuan; Shen, Qirong	Suppressing Ralstonia solanacearum and Bacterial Antibiotic Resistance Genes in Tomato Rhizosphere Soil through Companion Planting with Basil or Cilantro	AGRONOMY-BASEL	2024	http://dx.doi.org/10.3390/agronomy14061129	metagenomics	Benchwork	ND	Trimmomatic		MEGAHIT	ND	MetaGeneMark	ND	ND	vegan
AAM	Xiong, Mingyao; Jiang, Wei; Zou, Shuzhen; Kang, Di; Yan, Xianchun	Microbial carbohydrate-active enzymes influence soil carbon by regulating the of plant- and fungal-derived biomass decomposition in plateau peat wetlands under differing water conditions	FRONTIERS IN MICROBIOLOGY	2023	http://dx.doi.org/10.3389/fmicb.2023.1266016	metagenomics	benchwork	ND	ND		MEGAHIT	SPAdes	pre-cut proteins	ND	HMMER3	SPSS 22
AAM	Wang, Guiwei; Jin, Zexing; George, Timothy S.; Feng, Gu; Zhang, Lin	Arbuscular mycorrhizal fungi enhance plant phosphorus uptake through stimulating hyphosphere soil microbiome functional profiles for phosphorus turnover	NEW PHYTOLOGIST	2023	http://dx.doi.org/10.1111/nph.18772	metagenomics	benchwork	ND	Trimmomatic v0.39; Bowtie v2.3.5		MEGAHIT		EMBOSS	ND	eggNOG	SPSS
AAM	Bahram, Mohammad; Netherway, Tarquin; Hildebrand, Falk; Pritsch, Karin; Drenkhan, Rein; Loit, Kaire; Anslan, Sten; Bork, Peer; Tedersoo, Leho	Plant nutrient-acquisition strategies drive topsoil microbiome structure and function	NEW PHYTOLOGIST	2020	http://dx.doi.org/10.1111/nph.16598	metagenomics	benchwork	ND	ND		FLASH	ND	ND	ND	DIAMOND	mixOmics
		Plant nutrient-acquisition strategies drive topsoil microbiome structure and function				metagenomics										vegan
AAM	Ye, He; Tu, Nare; Wu, Zhendan; He, Shilong; Zhao, Yu; Yue, Mei; Hong, Mei	Identification of bacteria and fungi responsible for litter decomposition in desert steppes via combined DNA stable isotope probing	FRONTIERS IN MICROBIOLOGY	2024	http://dx.doi.org/10.3389/fmicb.2024.1353629	metagenomics	benchwork	ND	ND		ND	ND	ND	ND	CAZy	ND
AAM	Postiglione, Alessia; Prigioniero, Antonello; Zuzolo, Daniela; Tartaglia, Maria; Scarano, Pierpaolo; Maisto, Maria; Ranauda, Maria Antonietta; Sciarrillo, Rosaria; Thijs, Sofie; Vangronsveld, Jaco; Guarino, Carmine	Quercus ilex Phyllosphere Microbiome Environmental-Driven Structure and Composition Shifts in a Mediterranean Contex	PLANTS-BASEL	2022	http://dx.doi.org/10.3390/plants11243528	metagenomics	benchwork	ND	ND		ND	ND	ND	ND	DIAMOND	GUniFrac
AAM	Coleine, Claudia; Albanese, Davide; Onofri, Silvano; Tringe, Susannah G.; Pennacchio, Christa; Donati, Claudio; Stajich, Jason E.; Selbmann, Laura	Metagenomes in the Borderline Ecosystems of the Antarctic Cryptoendolithic Communities	MICROBIOLOGY RESOURCE ANNOUNCEMENTS	2020	http://dx.doi.org/10.1128/MRA.01599-19	metagenomics	benchwork	BBDuk	BBDuk		metaSPAdes	BBMap	ND	ND	JGI Metagenome Annotation Pipeline	vegan
AAM	Ata, Jessa P.; Caballero, Jorge R. Ibarra; Abdo, Zaid; Mondo, Stephen J.; Stewart, Jane E.	Transitions of foliar mycobiota community and transcriptome in response to pathogenic conifer needle interactions	SCIENTIFIC REPORTS	2022	http://dx.doi.org/10.1038/s41598-022-11907-0	metatranscriptomics	benchwork	Novogene	FastQC	ND	Trinity	Bowtie2	orfipy	ND	mmseqs2	vegan	Pearson correlation
AAM	Kumar Kushwaha, Sandeep; Vetukuri, Ramesh R.; Odilbekov, Firuz; Pareek, Nidhi; Henriksson, Tina; Chawade, Aakash	Differential Gene Expression Analysis of Wheat Breeding Lines Reveal Molecular Insights in Yellow Rust Resistance under Field Conditions	AGRONOMY-BASEL	2020	http://dx.doi.org/10.3390/agronomy10121888	metatranscriptomics	benchwork	FastQC	Trimmomatic	ND	Trinity	Bowtie2	ND	ND	BLAST	vegan	PCA and MDS plot and YR field scoring
		Differential Gene Expression Analysis of Wheat Breeding Lines Reveal Molecular Insights in Yellow Rust Resistance under Field Conditions				metatranscriptomics										DeSeq2
AAM	Geisen, Stefan; Koller, Robert; Huenninghaus, Maike; Dumack, Kenneth; Urich, Tim; Bonkowski, Michael	The soil food web revisited: Diverse and widespread mycophagous soil protists	SOIL BIOLOGY & BIOCHEMISTRY	2016	http://dx.doi.org/10.1016/j.soilbio.2015.11.010	metatranscriptomics	benchwork	ND	LUCY	MEGAN	ND	ND	ND	ND	CREST	SAS
AAM	Cline, Lauren C.; Zak, Donald R.	Soil microbial communities are shaped by plant-driven changes in resource availability during secondary succession	ECOLOGY	2015	http://dx.doi.org/10.1890/15-0184.1	metagenomics	benchwork	MG-RAST	MG-RAST	MG-RAST	MG-RAST	MG-RAST	ND	MG-RAST	MG-RAST	vegan	PerMANOVA, Mantel test, db-RDA, PCA, Perason correlation
AAM	Wang, Shasha; Chen, Danmei; Liu, Qingfu; Zang, Lipeng; Zhang, Guangqi; Sui, Mingzhen; Dai, Yu; Zhou, Chunjie; Li, Yujuan; Yang, Yousu; Ding, Fangjun	Dominant influence of plants on soil microbial carbon cycling functions during natural restoration of degraded karst vegetation	JOURNAL OF ENVIRONMENTAL MANAGEMENT	2023	http://dx.doi.org/10.1016/j.jenvman.2023.118889	metagenomics	benchwork	FASTQ	FASTQ		MEGAHIT	ND	MetaGene	ND	Diamond	SPSS
AAM	D'Angelo, Elisa Marie	Diversity of virulence and antibiotic resistance genes expressed in Class A biosolids and biosolids-amended soil as revealed by metatranscriptomic analysis	LETTERS IN APPLIED MICROBIOLOGY	2023	http://dx.doi.org/10.1093/lambio/ovad097	metatranscriptomics	benchwork	SAMSA2	Trimmomatic	SortMeRNA	ND	ND	ND	ND	DIAMOND	PC-ORD 7
AAM	Xiong, Chao; Singh, Brajesh K.; He, Ji-Zheng; Han, Yan-Lai; Li, Pei-Pei; Wan, Li-Hua; Meng, Guo-Zhong; Liu, Si-Yi; Wang, Jun-Tao; Wu, Chuan-Fa; Ge, An-Hui; Zhang, Li-Mei	Plant developmental stage drives the differentiation in ecological role of the maize microbiome	MICROBIOME	2021	http://dx.doi.org/10.1186/s40168-021-01118-6	metagenomics	benchwork	ND	Trimmomatic		Megahit	Bowtie2	Prokka	ND	eggNOG	lme4
		Plant developmental stage drives the differentiation in ecological role of the maize microbiome				metagenomics										vegan
AAM	Hamonts, Kelly; Trivedi, Pankaj; Grinyer, Jasmine; Holford, Paul; Drigo, Barbara; Anderson, Ian A.; Singh, Brajesh K.	Yellow Canopy Syndrome in sugarcane is associated with shifts in the rhizosphere soil metagenome but not with overall soil microbial function	SOIL BIOLOGY & BIOCHEMISTRY	2018	http://dx.doi.org/10.1016/j.soilbio.2018.07.019	metagenomics	benchwork	MG-RAST	MG-RAST		MG-RAST	MG-RAST	ND	MG-RAST	MG-RAST	R
AAM	Nisrina, Lulu'; Effendi, Yunus; Pancoro, Adi	Revealing the role of Plant Growth Promoting Rhizobacteria in suppressive soils against Fusarium oxysporum f.sp. cubense based on metagenomic analysis	HELIYON	2021	http://dx.doi.org/10.1016/j.heliyon.2021.e07636	metagenomics	benchwork	FASTQC	FASTQC		MEGAHIT	BBMap	ND	ND	DIAMOND	MEGAN6
AAM	Carrion, Victor J.; Perez-Jaramillo, Juan; Cordovez, Viviane; Tracanna, Vittorio; de Hollander, Mattias; Ruiz-Buck, Daniel; Mendes, Lucas W.; van Ijcken, Wilfred F. J.; Gomez-Exposito, Ruth; Elsayed, Somayah S.; Mohanraju, Prarthana; Arifah, Adini; van der Oost, John; Paulson, Joseph N.; Mendes, Rodrigo; van Wezel, Gilles P.; Medema, Marnix H.; Raaijmakers, Jos M.	Pathogen-induced activation of disease-suppressive functions in the endophytic root microbiome	SCIENCE	2019	http://dx.doi.org/10.1126/science.aaw9285	Metagenomic	benchwork	Sickle	Sickle		SPAdes	BowTie	ND	ND	UProc	vegan	Bacterial; gene prediction Prodigal
AAM	Chen, Ko-Hsuan; Liao, Hui-Ling; Bellenger, Jean-Philippe; Lutzoni, Francois	Differential gene expression associated with fungal trophic shifts along the senescence gradient of the moss Dicranum scoparium	ENVIRONMENTAL MICROBIOLOGY	2019	http://dx.doi.org/10.1111/1462-2920.14605	metatranscriptomics	benchwork	ND	Trimmomatic	SortMeRNA	Trinity	BowTie2	ND	CD-HIT	BLAST	ND	remove eukaryotic and prokaryotic ribosomal RNA; SortMeRNA
AAM	Jo, Yeonhwa; Back, Chang-Gi; Kim, Kook-Hyung; Chu, Hyosub; Lee, Jeong Hun; Moh, Sang Hyun; Cho, Won Kyong	Using RNA-Sequencing Data to Examine Tissue-Specific Garlic Microbiomes	INTERNATIONAL JOURNAL OF MOLECULAR SCIENCES	2021	http://dx.doi.org/10.3390/ijms22136791	Metatranscriptomics	benchwork	ND	BBDuk	ND	Trinity	ND	ND	ND	BLAST	ND
AAM	Khomutovska, Nataliia; Jasser, Iwona; Sarapultseva, Polina; Spirina, Viktoria; Zaitsev, Andrei; Maslowiecka, Jolanta; Isidorov, Valery A.	Seasonal dynamics in leaf litter decomposing microbial communities in temperate forests: a whole-genomesequencing-based study	PEERJ	2024	http://dx.doi.org/10.7717/peerj.17769	metatranscriptomics	benchwork	FASTQC	Cutadapt	ND	MEGAHIT	ND	ND	ND	DRAM	vegan
AAM	Bahram, Mohammad; Hildebrand, Falk; Forslund, Sofia K.; Anderson, Jennifer L.; Soudzilovskaia, Nadejda A.; Bodegom, Peter M.; Bengtsson-Palme, Johan; Anslan, Sten; Coelho, Luis Pedro; Harend, Helery; Huerta-Cepas, Jaime; Medema, Marnix H.; Maltz, Mia R.; Mundra, Sunil; Olsson, Pal Axel; Pent, Mari; Polme, Sergei; Sunagawa, Shinichi; Ryberg, Martin; Tedersoo, Leho; Bork, Peer	Structure and function of the global topsoil microbiome	NATURE	2018	http://dx.doi.org/10.1038/s41586-018-0386-6	metagenomics	benchwork	ND	FLASH		Spades	DIAMOND	ND	ND	eggNOG	vegan
AAM	Gong, Wenfeng; Wei, Liping; Liu, Jinliang	Effects of Slope Position on the Rhizosphere and Fine Root Microbiomes of Cupressus gigantea on the Tibet Plateau, China	FORESTS	2024	http://dx.doi.org/10.3390/f15060897	metagenomics	benchwork	ND	ND		MEGAHIT	SOAPaligner	ND	ND	BLAST	microeco
AAM	Bahram, Mohammad; Vanderpool, Dan; Pent, Mari; Hiltunen, Markus; Ryberg, Martin	The genome and microbiome of a dikaryotic fungus (Inocybe terrigena, Inocybaceae) revealed by metagenomics	ENVIRONMENTAL MICROBIOLOGY REPORTS	2018	http://dx.doi.org/10.1111/1758-2229.12612	metagenomics	benchwork	Fastx Toolkit	Fastx Toolkit		SPAdes	Bowtie2	Prodigal	ND	MG-RAST	ND
AAM	Yarmus, Itay; Gelbart, Dana; Shemesh-Mayer, Einat; Teper, Doron Dov; Ment, Dana; Faigenboim, Adi; Peters, Ross; Kamenetsky-Goldstein, Rina	Pathogen Eradication in Garlic in the Phytobiome Context: Should We Aim for Complete Cleaning?	PLANTS-BASEL	2023	http://dx.doi.org/10.3390/plants12244125	metatranscriptomics	benchwork	ND	ND	ND	Trinity	BWA-MEM algorithm	ND	ND	DIAMOND	ND	metatranscriptomics and barcode??
AAM	Wang, Wenbo; Chen, Dongsheng; Sun, Xiaomei; Zhang, Qian; Koide, Roger T.; Insam, Heribert; Zhang, Shougong	Impacts of mixed litter on the structure and functional pathway of microbial community in litter decomposition	APPLIED SOIL ECOLOGY	2019	http://dx.doi.org/10.1016/j.apsoil.2019.07.006	metagenomics	benchwork	Sickle	Sickle		SOAPdenovo	SOAPaligner	MetaGene	ND	BLAST	vegan
		Impacts of mixed litter on the structure and functional pathway of microbial community in litter decomposition				metagenomics										STAMP
AAM	Yao, Yanpo; Gao, Suyan; Ding, Xiaoxia; Li, Peiwu; Zhang, Qi	The microbial population structure and function of peanut peanut and their effects on aflatoxin contamination	LWT-FOOD SCIENCE AND TECHNOLOGY	2021	http://dx.doi.org/10.1016/j.lwt.2021.111285	metagenomics	benchwork	ND	ND		MEGAHIT	ND	MetaGeneMark	ND	DIAMOND	DeSeq2
AAM	Tagirdzhanova, Gulnara; Saary, Paul; Tingley, Jeffrey P.; Diaz-Escandon, David; Abbott, D. Wade; Finn, Robert D.; Spribille, Toby	Predicted Input of Uncultured Fungal Symbionts to a Lichen Symbiosis from Metagenome-Assembled Genomes	GENOME BIOLOGY AND EVOLUTION	2021	http://dx.doi.org/10.1093/gbe/evab047	metagenomics	Benchwork	ND	metaWRAP		metaSPAdes	ND	GeneMark-ES	ND	Funannotate	QUAST
AAM	Chen, Jin; Li, Fangbing; Zhao, Xiangwei; Wang, Yang; Zhang, Limin; Yan, Lingbin; Yu, Lifei	Change in composition and potential functional genes of microbial communities on carbonatite rinds with different weathering times	FRONTIERS IN MICROBIOLOGY	2022	http://dx.doi.org/10.3389/fmicb.2022.1024672	metagenomics	Benchwork	ND	fastp		MEGAHIT	SOAPaligner	MetaGene	ND	DIAMOND	linkET
		Change in composition and potential functional genes of microbial communities on carbonatite rinds with different weathering times				metagenomics										lme4
AAM	Cha, Gyuhyon; Meinhardt, Kelley A.; Orellana, Luis H.; Hatt, Janet K.; Pannu, Manmeet W.; Stahl, David A.; Konstantinidis, Konstantinos T.	The influence of alfalfa-switchgrass intercropping on microbial community structure and function	ENVIRONMENTAL MICROBIOLOGY	2021	http://dx.doi.org/10.1111/1462-2920.15785	metagenomics	benchwork		SolexaQA		PEAR	ND	ND	ND	DIAMOND	vegan
AAM	Eymann, Christine; Lassek, Christian; Wegner, Uwe; Bernhardt, Joerg; Fritsch, Ole Arno; Fuchs, Stephan; Otto, Andreas; Albrecht, Dirk; Schiefelbein, Ulf; Cernava, Tornislav; Aschenbrenner, Ines; Berg, Gabriele; Grube, Martin; Riedel, Katharina	Symbiotic Interplay of Fungi, Algae, and Bacteria within the Lung Lichen Lobaria pulmonaria L. Hoffm. as Assessed by State-of-the-Art Metaproteomics	JOURNAL OF PROTEOME RESEARCH	2017	http://dx.doi.org/10.1021/acs.jproteome.6b00974	metaproteomics	benchwork	ND	Proteome Discoverer		ND	Scaffold		ND	Prophane	ND	Lichen metaproteomics
AAM	Song, Wenchen; Wang, Yao; Peng, Bo; Yang, Linyan; Gao, Jian; Xiao, Chunwang	Structure and function of microbiomes in the rhizosphere and endosphere response to temperature and precipitation variation in Inner Mongolia steppes	FRONTIERS IN PLANT SCIENCE	2023	http://dx.doi.org/10.3389/fpls.2023.1297399	metagenomics	benchwork	ND	Trimmomatic		MEGAHIT	Bowtie2	MetaGeneMark	MMseq2	BLAST	vegan	eggNOG database using BLAST
AAM	Nelson, Michaeline B.; Berlemont, Renaud; Martiny, Adam C.; Martiny, Jennifer B. H.	Nitrogen Cycling Potential of a Grassland Litter Microbial Community	APPLIED AND ENVIRONMENTAL MICROBIOLOGY	2015	http://dx.doi.org/10.1128/AEM.02222-15	metagenomics	benchwork	ND	MG-RAST		MG-RAST	MG-RAST	ND	MG-RAST	MG-RAST	vegan
AAM	Anderson, David; Wu, Yu-Ting	Cascade effects of forest thinning on microbial composition and function of various tree species and multiple decomposition time series: Insights from deadwood decomposition in tropical forests	FOREST ECOLOGY AND MANAGEMENT	2024	http://dx.doi.org/10.1016/j.foreco.2024.121817	metagenomics	benchwork	FastQC	Trimmomatic		CLC Genomics Workbench	BWA	Prokka	ND	GhostKOALA	vegan
AAM	Mohapatra, Madhusmita; Yadav, Rakeshkumar; Rajput, Vinay; Dharne, Mahesh S.; Rastogi, Gurdeep	Metagenomic analysis reveals genetic insights on biogeochemical cycling, xenobiotic degradation, and stress resistance in mudflat microbiome	JOURNAL OF ENVIRONMENTAL MANAGEMENT	2021	http://dx.doi.org/10.1016/j.jenvman.2021.112738	metagenomics	benchwork	Porechop	MG-RAST		MG-RAST	MG-RAST	ND		MG-RAST	METAGENassis
AAM	Ullah, Junaid; Khanum, Zainab; Khan, Ishtiaq Ahmad; Khalid, Abdul Nasir; Musharraf, Syed Ghulam; Ali, Arslan	Metaproteomics reveals the structural and functional diversity of Dermatocarpon miniatum (L.) W. Mann. Microbiota	FUNGAL BIOLOGY	2021	http://dx.doi.org/10.1016/j.funbio.2020.10.001	metaproteomics	benchwork	ND	Mascot		ND	ND		ND	OmicsBox	ND	Metaproteomic is the direct proteomic analysis of functional enzymes and proteins originating from environmental micro-organisms without targeting or solating a single organism
AAM	de Sousa, Leandro Pio; Guerreiro-Filho, Oliveiro; Costa Mondego, Jorge Mauricio	The Rhizosphere Microbiomes of Five Species of Coffee Trees	MICROBIOLOGY SPECTRUM	2022	http://dx.doi.org/10.1128/spectrum.00444-22	metagenomics	benchwork	FastQC	Cutadapt		metaSPAdes	Bowtie2	Prodigal		eggNOG	Past	I like this paper. Also has a new concept 'metagenes were predicted using Prodigal'. I think that a prediction column should be included
		The Rhizosphere Microbiomes of Five Species of Coffee Trees				metagenomics			Trimmomatic
AAM	Bosch, Jason; Dobbler, Priscila Thiago; Vetrovsky, Tomas; Tlaskal, Vojtech; Baldrian, Petr; Brabcova, Vendula	Decomposition of Fomes fomentatius fruiting bodies - transition of healthy living fungus into a decayed bacteria-rich habitat is primarily driven by Arthropoda	FEMS MICROBIOLOGY ECOLOGY	2024	http://dx.doi.org/10.1093/femsec/fiae044	metagenomics	benchwork	Trimmomatic	Trimmomatic		MEGAHIT	ND	FragGeneScan	ND	KEGG	prcomp	gen prediction FragGeneScan
		Decomposition of Fomes fomentatius fruiting bodies - transition of healthy living fungus into a decayed bacteria-rich habitat is primarily driven by Arthropoda				metatranscriptomics		FASTX-Toolkit	FASTX-Toolkit	BBDuk	Trinity	ND	FragGeneScan	ND	KEGG	prcomp
AAM	Hori, Chiaki; Gaskell, Jill; Cullen, Dan; Sabat, Grzegorz; Stewart, Philip E.; Lail, Kathleen; Peng, Yi; Barry, Kerrie; Grigoriev, Igor V.; Kohler, Annegret; Fauchery, Laure; Martin, Francis; Zeiner, Carolyn A.; Bhatnagar, Jennifer M.	Multi-omit Analyses of Extensively Decayed Pinus contorta Reveal Expression of a Diverse Array of Lignocellulose-Degrading Enzymes	APPLIED AND ENVIRONMENTAL MICROBIOLOGY	2018	http://dx.doi.org/10.1128/AEM.01133-18	metatranscriptomics	benchwork	ND	DNASTAR's SeqMan NGen	ND	DNASTAR's SeqMan NGen	ND	Transeq	NO	BLAST	ND	I like it
AAM	Guerreiro, Marco Alexandre; Kambach, Stephan; Stoll, Raphael; Brachmann, Andreas; Senker, Juergen; Begerow, Dominik; Persoh, Derek	Linking processes to community functions-insights into litter decomposition combining fungal metatranscriptomics and environmental NMR profiling	MYCOLOGICAL PROGRESS	2023	http://dx.doi.org/10.1007/s11557-022-01859-0	metatranscriptomics	benchwork	CLC Genomics Workbench	CLC Genomics Workbench	ND	CLC Genomics Workbench	CLC Genomics Workbench	ND	ND	KAAS	plspm	Metametabolome
Bronte Shelton	Qi, Lele; Yuan, Jie; Zhang, Wenjun; Liu, Houyi; Li, Zepu; Bol, Roland; Zhang, Shuoxin	Metagenomics reveals the underestimated role of bacteria in the decomposition of downed logs in forest ecosystems	SOIL BIOLOGY & BIOCHEMISTRY	2023	http://dx.doi.org/10.1016/j.soilbio.2023.109185	metagenomics	Benchwork	FastQC	Trimmomatic		ND	ND	ND	ND	HUMAnN2	Mothur
		Metagenomics reveals the underestimated role of bacteria in the decomposition of downed logs in forest ecosystems				metagenomics									Kraken	R
Bronte Shelton	Ge, Lei; Mao, Chanjuan; Wu, Yunfei; Wang, Luyao; Chao, Shengqian; Lv, Beibei; Ye, Shuifeng; Wang, Xiaofu; Zhao, Kai; Chen, Jun; Li, Peng	Soil nutrient cycling and microbiome responses to Bt rice cultivation	PLANT AND SOIL	2024	http://dx.doi.org/10.1007/s11104-024-06856-8	metagenomics	benchwork	ND	ND		ND	ND	ND	ND	ND	chiplot online
Bronte Shelton	Cline, Lauren C.; Zak, Donald R.; Upchurch, Rima A.; Freedman, Zachary B.; Peschel, Anna R.	Soil microbial communities and elk foraging intensity: implications for soil biogeochemical cycling in the sagebrush steppe	ECOLOGY LETTERS	2017	http://dx.doi.org/10.1111/ele.12722	metagenomics	benchwork	ND	ND		ND	ND	ND	ND	DIAMOND	stats
		Soil microbial communities and elk foraging intensity: implications for soil biogeochemical cycling in the sagebrush steppe				metagenomics										vegan
		Soil microbial communities and elk foraging intensity: implications for soil biogeochemical cycling in the sagebrush steppe				metagenomics										PRIMER
Bronte Shelton	Fan, Kunkun; Chu, Haiyan; Eldridge, David J. J.; Gaitan, Juan J. J.; Liu, Yu-Rong; Sokoya, Blessing; Wang, Jun-Tao; Hu, Hang-Wei; He, Ji-Zheng; Sun, Wei; Cui, Haiying; Alfaro, Fernando D. D.; Abades, Sebastian; Bastida, Felipe; Diaz-Lopez, Marta; Bamigboye, Adebola R. R.; Berdugo, Miguel; Blanco-Pastor, Jose L.; Grebenc, Tine; Duran, Jorge; Illan, Javier G. G.; Makhalanyane, Thulani P. P.; Mukher…	Soil biodiversity supports the delivery of multiple ecosystem functions in urban greenspaces	NATURE ECOLOGY & EVOLUTION	2023	http://dx.doi.org/10.1038/s41559-022-01935-4	metagenomics	Benchwork	ND	SeqPrep		ND	ND	ND	ND	DIAMOND	SPSS
		Soil biodiversity supports the delivery of multiple ecosystem functions in urban greenspaces				metagenomics			Sickle						BLAST	R
Bronte Shelton	Luo, Shasha; Jia, Zhongjun; Tian, Lei; Wang, Shaojie; Chang, Chunling; Ji, Li; Chang, Jingjing; Zhang, Jianfeng; Tian, Chunjie	Potential functional differentiation from microbial perspective under dryland-paddy conversion in black soils	AGRICULTURE ECOSYSTEMS & ENVIRONMENT	2023	http://dx.doi.org/10.1016/j.agee.2023.108562	metagenomics	Benchwork	Fastp	Fastp		MEGAHIT	ND	MetaGene	CD-HIT	DIAMOND	Majorbio Cloud Platform	ORF prediction = MetaGene
		Potential functional differentiation from microbial perspective under dryland-paddy conversion in black soils				metagenomics										MicrobiomeAnalyst Platform
Bronte Shelton	Liu, Qing; Li, Teng; Chen, Lin; Zhang, Sai; Zhao, Yingxing; Chen, Yuanquan; Liu, Jin; Gao, Wangsheng; Sui, Peng	Taxonomic and functional diversity of the soil microbiome recruited from alternative crops in a rotation system	EUROPEAN JOURNAL OF SOIL SCIENCE	2023	http://dx.doi.org/10.1111/ejss.13410	metagenomics	Benchwork	Fastp	Fastp		MEGAHIT	SOAPaligner	MetaGene	CD-HIT	BLASTP	SPSS	ORF prediction = MetaGene
		Taxonomic and functional diversity of the soil microbiome recruited from alternative crops in a rotation system				metagenomics										vegan
Bronte Shelton	Chang, Chunling; Guo, Yue; Tang, Kuanqiang; Hu, Yunlong; Xu, Weihui; Chen, Wenjing; McLaughlin, Neil; Wang, Zhigang	Straw from Different Crop Species Recruits Different Communities of Lignocellulose-Degrading Microorganisms in Black Soil	MICROORGANISMS	2024	http://dx.doi.org/10.3390/microorganisms12050938	metagenomic	Benchwork	Fastp	Fastp		MEGAHIT	ND	ND	ND	ND	RAM	says data was annotated but not what was used
		Straw from Different Crop Species Recruits Different Communities of Lignocellulose-Degrading Microorganisms in Black Soil				metagenomic										vegan
Bronte Shelton	Mushinski, Ryan M.; Payne, Zachary C.; Raff, Jonathan D.; Craig, Matthew E.; Pusede, Sally E.; Rusch, Douglas B.; White, Jeffrey R.; Phillips, Richard P.	Nitrogen cycling microbiomes are structured by plant mycorrhizal associations with consequences for nitrogen oxide fluxes in forests	GLOBAL CHANGE BIOLOGY	2021	http://dx.doi.org/10.1111/gcb.15439	metagenomics	Benchwork	BFC	BFC		SPAdes	BBMap	ND	ND	IMG/M	vegan	"he version of the processing pipeline was jgi_meta_run.py (version 2.0.1)"
Bronte Shelton	Pandaranayaka, Eswari P. J.; Frenkel, Omer; Elad, Yigal; Prusky, Dov; Harel, Arye	Network analysis exposes core functions in major lifestyles of fungal and oomycete plant pathogens	BMC GENOMICS	2019	http://dx.doi.org/10.1186/s12864-019-6409-3	metaproteomics	In silico	ND	ND		ND	BLAST		ND	KASS	ND	random simulated lifestyles used for stats much no mention of program
		Network analysis exposes core functions in major lifestyles of fungal and oomycete plant pathogens				metaproteomics									InterProScan
		Network analysis exposes core functions in major lifestyles of fungal and oomycete plant pathogens				metaproteomics									BLAST
Bronte Shelton	Berkelmann, Dirk; Schneider, Dominik; Meryandini, Anja; Daniel, Rolf	Unravelling the effects of tropical land use conversion on the soil microbiome	ENVIRONMENTAL MICROBIOME	2020	http://dx.doi.org/10.1186/s40793-020-0353-3	metagenomics	benchwork	Fastp	Fastp		ND	ND	ND	ampvis2	Kraken2	vegan
		Unravelling the effects of tropical land use conversion on the soil microbiome				metagenomics									Kaiju	DeSeq2
Bronte Shelton	Zhou, Yang; Zhu, Honghui; Fu, Shenglei; Yao, Qing	Metagenomic evidence of stronger effect of stylo (legume) than bahiagrass (grass) on taxonomic and functional profiles of the soil microbial community	SCIENTIFIC REPORTS	2017	http://dx.doi.org/10.1038/s41598-017-10613-6	metagenomics	Benchwork	SOAPdenovo2	SOAPdenovo2		SOAPdenovo2	ND	MetaGeneMark	ND	Blast	SPSS	ORF detection = MetaGeneMark
		Metagenomic evidence of stronger effect of stylo (legume) than bahiagrass (grass) on taxonomic and functional profiles of the soil microbial community				metagenomics									CAZymes Analysis Toolkit web tool	vegan
Bronte Shelton	Chilakala, Aswin Reddy; Pandey, Prachi; Durgadevi, Athimoolam; Kandpal, Manu; Patil, Basavanagouda S.; Rangappa, Krishnappa; Reddy, Puli Chandra Obul; Ramegowda, Venkategowda; Senthil-Kumar, Muthappa	Drought attenuates plant responses to multiple rhizospheric pathogens: A study on a dry root rot-associated disease complex in chickpea fields	FIELD CROPS RESEARCH	2023	http://dx.doi.org/10.1016/j.fcr.2023.108965	metagenomics	Benchwork	ND	Trimmomatic		ND	ND	ND	ND	Kaiju	STAR
Bronte Shelton	Liu, Dong; Keiblinger, Katharina M.; Leitner, Sonja; Wegner, Uwe; Zimmermann, Michael; Fuchs, Stephan; Lassek, Christian; Riedel, Katharina; Zechmeister-Boltenstern, Sophie	Response of Microbial Communities and Their Metabolic Functions to Drying-Rewetting Stress in a Temperate Forest Soil	MICROORGANISMS	2019	http://dx.doi.org/10.3390/microorganisms7050129	metaprotemics	Benchwork								PROPHANE	SPSS
Bronte Shelton	Rivera Perez, Carmen Alicia; Janz, Dennis; Schneider, Dominik; Daniel, Rolf; Polle, Andrea	Transcriptional Landscape of Ectomycorrhizal Fungi and Their Host Provides Insight into N Uptake from Forest Soil	MSYSTEMS	2022	http://dx.doi.org/10.1128/mSystems.00957-21	metatranscriptomics	Benchwork	ND	ND	ND	ND	Bowtie2	ND	DeSeq2	ND	vegan
Bronte Shelton	Wang, Qian; Jia, Shuxia; Liang, Aizhen; Chen, Xuewen; Zhang, Shixiu; Zhang, Yan; McLaughlin, Neil B. B.; Gao, Yan; Huang, Dandan	Residue Return Effects Outweigh Tillage Effects on Soil Microbial Communities and Functional Genes in Black Soil of Northeast China	CHINESE GEOGRAPHICAL SCIENCE	2023	http://dx.doi.org/10.1007/s11769-023-1335-3	metagenomics	Benchwork	Fastp	Fastp		MEGAHIT	SOAPaligner	MetaGene	CD-HIT	DIAMOND	SPSS	ORF prediction = metagene
		Residue Return Effects Outweigh Tillage Effects on Soil Microbial Communities and Functional Genes in Black Soil of Northeast China				metagenomics										vegan
		Residue Return Effects Outweigh Tillage Effects on Soil Microbial Communities and Functional Genes in Black Soil of Northeast China				metagenomics										Majorbio Cloud Platform
Bronte Shelton	Liu, Lei; Gao, Zhiyuan; Yang, Yu; Gao, Ya; Mahmood, Mohsin; Jiao, Huijie; Wang, Zhaohui; Liu, Jinshan	Long-term high-P fertilizer input shifts soil P cycle genes and microorganism communities in dryland wheat production systems	AGRICULTURE ECOSYSTEMS & ENVIRONMENT	2023	http://dx.doi.org/10.1016/j.agee.2022.108226	metagenomics	Benchwork	ND	ND		MEGAHIT	ND	Prodigal	CD-HIT	DIAMOND	SPSS	ORF Prediction = Prodigal
		Long-term high-P fertilizer input shifts soil P cycle genes and microorganism communities in dryland wheat production systems				metagenomics										vegan
Bronte Shelton	Wen, Mengmeng; Yang, Caidi; Liu, Yang; Zhang, Nannan; Liang, Yinyan; Dou, Ying; Zhao, Fazhu; Wang, Jun	Long-term fertilization differentially increased the CAZyme encoding genes responsible for soil organic matter decomposition under winter wheat on the Loess Plateau of China	APPLIED SOIL ECOLOGY	2024	http://dx.doi.org/10.1016/j.apsoil.2024.105354	metagenomics	Benchwork	Majorbio cloud platform	Majorbio cloud platform		MEGAHIT	ND	MetaGene	ND	Kaiju	SPSS	ORF prediction = metagene
		Long-term fertilization differentially increased the CAZyme encoding genes responsible for soil organic matter decomposition under winter wheat on the Loess Plateau of China				metagenomics									Kraken2	vegan
Bronte Shelton	Zhang, Jian; Xu, Ming; Zou, Xiao; Chen, Jin	Structural and functional characteristics of soil microbial community in a Pinus massoniana forest at different elevations	PEERJ	2022	http://dx.doi.org/10.7717/peerj.13504	metagenomics	Benchwork	SeqPrep	Sickle		MEGAHIT	ND	MetaGene	SOAPaligner	BLAST	SPSS	ORF prediction = metagene
		Structural and functional characteristics of soil microbial community in a Pinus massoniana forest at different elevations				metagenomics			Fastp							Networks
		Structural and functional characteristics of soil microbial community in a Pinus massoniana forest at different elevations				metagenomics										VennDiagram
Bronte Shelton	Nguyen, Thuy M.; Pombubpa, Nuttapon; Huntemann, Marcel; Clum, Alicia; Foster, Brian; Foster, Bryce; Roux, Simon; Palaniappan, Krishnaveni; Varghese, Neha; Mukherjee, Supratim; Reddy, T. B. K.; Daum, Chris; Copeland, Alex; Chen, I-Min A.; Ivanova, Natalia N.; Kyrpides, Nikos C.; Harmon-Smith, Miranda; Eloe-Fadrosh, Emiley A.; Pietrasiak, Nicole; Stajich, Jason E.; Hom, Erik F. Y.	Metatranscriptomes of two biological soil crust types from the Mojave desert in response to wetting	MICROBIOLOGY RESOURCE ANNOUNCEMENTS	2024	http://dx.doi.org/10.1128/mra.01080-23	metatranscriptomics	Benchwork	ND	BBDuk	BBDuk	MEGAHIT	BBMap	ND	ND	ND	ND	biocrust, no analysis
Bronte Shelton	Fu, Yingyi; Sun, Han; Luo, Yu; Zhang, Wenjun; Cai, Zejiang; Li, Yongchun; Luan, Lu; Ning, Qi; Shi, Qianer; Liang, Yuting; Liang, Chao; Tang, Caixian; Li, Yongfu; Zhang, Huimin; Xie, Zubin; Chen, Lijun; Xu, Jianming; Kuzyakov, Yakov	Deciphering Biotic and Abiotic Mechanisms Underlying Straw Decomposition and Soil Organic Carbon Priming in Agriculture Soils Receiving Long-Term Fertilizers	JOURNAL OF AGRICULTURAL AND FOOD CHEMISTRY	2023	http://dx.doi.org/10.1021/acs.jafc.3c03209	metagenomics	Benchwork	ND	Trimmomatic		MEGAHIT	ND	Prodigal	ND	Hmmer	SPSS	ORF prediction = prodigal
		Deciphering Biotic and Abiotic Mechanisms Underlying Straw Decomposition and Soil Organic Carbon Priming in Agriculture Soils Receiving Long-Term Fertilizers				metagenomics			FastUniq							vegan
Bronte Shelton	Tripathi, Binu M.; Moroenyane, Itumeleng; Sherman, Chen; Lee, Yoo Kyung; Adams, Jonathan M.; Steinberger, Yosef	Trends in Taxonomic and Functional Composition of Soil Microbiome Along a Precipitation Gradient in Israel	MICROBIAL ECOLOGY	2017	http://dx.doi.org/10.1007/s00248-017-0931-0	metagenomics	Benchwork	MG-RAST	MG-RAST	MG-RAST	MG-RAST	MG-RAST	ND	MG-RAST	MG-RAST	Canoco	MG-RAST pipeline
		Trends in Taxonomic and Functional Composition of Soil Microbiome Along a Precipitation Gradient in Israel				metagenomics										vegan
Bronte Shelton	Duan, Mingzheng; Bau, Tolgor	Grassland fairy rings of Leucocalocybe mongolica represent the center of a rich soil microbial community	BRAZILIAN JOURNAL OF MICROBIOLOGY	2021	http://dx.doi.org/10.1007/s42770-021-00478-3	metagenomics	Benchwork	ND	SOAPnuke		MEGAHIT	Bowtie2	MetaGeneMark	CD-HIT	DIAMOND	ND	ORF prediction = MetaGeneMarker
Bronte Shelton	Zhang, Xiujuan; Zhang, Hong; Li, Junjian; Liu, Yong	Metagenomic analysis reveals the effect of revegetation types on the function of soil microorganisms in carbon and nitrogen metabolism in the open-cast mining area	PLANT AND SOIL	2024	http://dx.doi.org/10.1007/s11104-024-06614-w	metagenomics	Benchwork	Fastp	Fastp		MEGAHIT	SOAPaligner	MetaGene	CD-HIT	DIAMOND	vegan	ORF prediction = metagene
Bronte Shelton	Zhou, Sha; Wang, Jieying; Chen, Lan; Wang, Jun; Zhao, Fazhu	Microbial community structure and functional genes drive soil priming effect following afforestation	SCIENCE OF THE TOTAL ENVIRONMENT	2022	http://dx.doi.org/10.1016/j.scitotenv.2022.153925	metagenomics	Benchwork	ND	Sickle		MEGAHIT	ND	MetaGene		KEGG	R	ORF prediction = metagene
Bronte Shelton	Xiao, Huichuan; Wei, Yinzhu; Sun, Xuetong; Song, Xue; Liu, Jielin; Bai, Zhenjian; Hu, Guofu; Qin, Ligang	Metagenomics study of soil microorganisms involved in the carbon cycle in a saline-alkaline meadow steppe in the Songnen Plain in Northeast China	FRONTIERS IN MICROBIOLOGY	2024	http://dx.doi.org/10.3389/fmicb.2024.1335488	metagenomics	Benchwork	ND	Trimmomatic		MEGAHIT	ND	Prodigal	ND	KEGG	vegan	ORF predicition = prodigal
		Metagenomics study of soil microorganisms involved in the carbon cycle in a saline-alkaline meadow steppe in the Songnen Plain in Northeast China				metagenomics			FastUniq						HMMer
Bronte Shelton	Zhong, Yangquanwei; Hu, Jihong; Xia, Qiongmei; Zhang, Shilai; Li, Xin; Pan, Xiangyu; Zhao, Ruoping; Wang, Ruiwu; Yan, Weiming; Shangguan, Zhouping; Hu, Fengyi; Yang, Congdang; Wang, Wen	Soil microbial mechanisms promoting ultrahigh rice yield	SOIL BIOLOGY & BIOCHEMISTRY	2020	http://dx.doi.org/10.1016/j.soilbio.2020.107741	metagenomics	Benchwork	ND	Sickle;	ND	MEGAHIT	ND	MetaGeneMark	CD-HIT	SOAPalign	SparCC	ORF prediction = MetaGeneMark
		Soil microbial mechanisms promoting ultrahigh rice yield				metagenomics										Gephi
		Soil microbial mechanisms promoting ultrahigh rice yield				metagenomics										vegan
		Soil microbial mechanisms promoting ultrahigh rice yield				metatranscriptomics		ND	ND	ND	Cufflinks	TopHat	MetaGeneMark	DeSeq2	ND	SparCC
		Soil microbial mechanisms promoting ultrahigh rice yield				metatranscriptomics										Gephi
		Soil microbial mechanisms promoting ultrahigh rice yield				metatranscriptomics										vegan
Bronte Shelton	Bei, Qicheng; Moser, Gerald; Wu, Xiaohong; Mueller, Christoph; Liesack, Werner	Metatranscriptomics reveals climate change effects on the rhizosphere microbiomes in European grassland	SOIL BIOLOGY & BIOCHEMISTRY	2019	http://dx.doi.org/10.1016/j.soilbio.2019.107604	metatranscriptomics	Benchwork	ND	Prinseq	SortMeRNA	PEAR	ND	ND	ND	DIAMOND	DeSeq2
		Metatranscriptomics reveals climate change effects on the rhizosphere microbiomes in European grassland				metatranscriptomics									MEGAN	R
Bronte Shelton	Bei, Qicheng; Reitz, Thomas; Schnabel, Beatrix; Eisenhauer, Nico; Schaedler, Martin; Buscot, Francois; Heintz-Buschart, Anna	Extreme summers impact cropland and grassland soil microbiomes	ISME JOURNAL	2023	http://dx.doi.org/10.1038/s41396-023-01470-5	metagenomics	Benchwork	ND	metaWRAP		MEGAHIT	ND	Prodigal	dREP	DIAMOND	iCAMP	ORF prediction = Prodigal
		Extreme summers impact cropland and grassland soil microbiomes				metatranscriptomics		ND	ND	ND	ND	CoverM	Prodigal	dREP	DRAM	Mfuzz
Bronte Shelton	Ren, Chengjie; Zhang, Xinyi; Zhang, Shuohong; Wang, Jieying; Xu, Miaoping; Guo, Yaoxin; Wang, Jun; Han, Xinhui; Zhao, Fazhu; Yang, Gaihe; Doughty, Russell	Altered microbial CAZyme families indicated dead biomass decomposition following afforestation	SOIL BIOLOGY & BIOCHEMISTRY	2021	http://dx.doi.org/10.1016/j.soilbio.2021.108362	metagenomics	Benchwork	fastp	CutAdapt		MEGAHIT	ND	MetaGeneMark	ND	Kaiju	R	ORF prediction = MetaGeneMark
		Altered microbial CAZyme families indicated dead biomass decomposition following afforestation				metagenomics			fastp						MMseqs2
Bronte Shelton	Samad, Abdul; Degenhardt, Dani; Seguin, Armand; Morency, Marie-Josee; Gagne, Patrick; Martineau, Christine	Microbial community structural and functional differentiation in capped thickened oil sands tailings planted with native boreal species	FRONTIERS IN MICROBIOLOGY	2023	http://dx.doi.org/10.3389/fmicb.2023.1168653	metagenomics	Benchwork	ND	Trimmomatic		MEGAHIT	ND	Prodigal	DeSeq2	HMMScan	DeSeq2	ORF prediction = Prodigal
		Microbial community structural and functional differentiation in capped thickened oil sands tailings planted with native boreal species				metagenomics									BLAST
Bronte Shelton	Liao, Xionghui; Zhao, Jie; Yi, Qing; Li, Jiangnan; Li, Zhilei; Wu, Shanshan; Zhang, Wei; Wang, Kelin	Metagenomic insights into the effects of organic and inorganic agricultural managements on soil phosphorus cycling	AGRICULTURE ECOSYSTEMS & ENVIRONMENT	2023	http://dx.doi.org/10.1016/j.agee.2022.108281	metagenomics	Benchwork	ND	Trimmomatic		MEGAHIT	ND	MetaGeneMark	ND	DIAMOND	SPSS	ORF prediction = MetaGeneMark
		Metagenomic insights into the effects of organic and inorganic agricultural managements on soil phosphorus cycling				metagenomics									KEGG	Gephi
Bronte Shelton	Simoes, Marta Filipa; Antunes, Andre; Ottoni, Cristiane A.; Amini, Mohammad Shoaib; Alam, Intikhab; Alzubaidy, Hanin; Mokhtar, Noor-Azlin; Archer, John A. C.; Bajic, Vladimir B.	Soil and Rhizosphere Associated Fungi in Gray Mangroves (Avicennia marina) from the Red Sea - A Metagenomic Approach	GENOMICS PROTEOMICS & BIOINFORMATICS	2015	http://dx.doi.org/10.1016/j.gpb.2015.07.002	metagenomics	Benchwork	MG-RAST	MG-RAST	MG-RAST	MG-RAST	MG-RAST	ND	MG-RAST	MG-RAST	MG-RAST	MG-RAST pipeline
		Soil and Rhizosphere Associated Fungi in Gray Mangroves (Avicennia marina) from the Red Sea - A Metagenomic Approach				metagenomics										STAMP
Bronte Shelton	Starke, Robert; Mondejar, Ruben Lopez; Human, Zander Rainer; Navratilova, Diana; Stursova, Martina; Vetrovsky, Tomas; Olson, Heather M.; Orton, Daniel J.; Callister, Stephen J.; Lipton, Mary S.; Howe, Adina; McCue, Lee Ann; Pennacchio, Christa; Grigoriev, Igor; Baldrian, Petr	Niche differentiation of bacteria and fungi in carbon and nitrogen cycling of different habitats in a temperate coniferous forest: A metaproteomic approach	SOIL BIOLOGY & BIOCHEMISTRY	2021	http://dx.doi.org/10.1016/j.soilbio.2021.108170	metaproteomics	Benchwork					MS-GF + search algorithm		ND	MS-GF + search algorithm		ORF prediction = JGI Gold; proteome annotated against MS-GF + search algorithm and custom database made of metagenome and metatranscriptome data
		Niche differentiation of bacteria and fungi in carbon and nitrogen cycling of different habitats in a temperate coniferous forest: A metaproteomic approach				metagenomics		FASTX-Toolkit	Trimmomatic		MEGAHIT		JGI Gold	ND	JGI Gold
		Niche differentiation of bacteria and fungi in carbon and nitrogen cycling of different habitats in a temperate coniferous forest: A metaproteomic approach				metagenomics									BLAST
		Niche differentiation of bacteria and fungi in carbon and nitrogen cycling of different habitats in a temperate coniferous forest: A metaproteomic approach				metatranscriptomics		ND	Prinseq	ND	MEGAHIT		JGI Gold	ND	JGI Gold
		Niche differentiation of bacteria and fungi in carbon and nitrogen cycling of different habitats in a temperate coniferous forest: A metaproteomic approach				metatranscriptomics									BLAST
Bronte Shelton	Satjarak, Anchittha; Golinski, G. Karen; Trest, Marie T.; Graham, Linda E.	Microbiome and related structural features of Earth's most archaic plant indicate early plant symbiosis attributes	SCIENTIFIC REPORTS	2022	http://dx.doi.org/10.1038/s41598-022-10186-z	metagenomics	Benchwork	ND	Trimmomatic		MEGAHIT	BWA	ND		MG-RAST	ND
		Microbiome and related structural features of Earth's most archaic plant indicate early plant symbiosis attributes				metagenomics									BLAST
Bronte Shelton	Fonseca, Jose Pedro; Hoffmann, Luisa; Azeredo Cabral, Bianca Catarina; Giordano Dias, Victor Hugo; Miranda, Marcio Rodrigues; de Azevedo Martins, Allan Cezar; Boschiero, Clarissa; Bastos, Wanderley Rodrigues; Silva, Rosane	Contrasting the microbiomes from forest rhizosphere and deeper bulk soil from an Amazon rainforest reserve	GENE	2018	http://dx.doi.org/10.1016/j.gene.2017.11.039	metagenomics	Benchwork	MG-RAST	MG-RAST		MG-RAST	MG-RAST	ND	MG-RAST	MG-RAST	MG-RAST	MG-RAST
		Contrasting the microbiomes from forest rhizosphere and deeper bulk soil from an Amazon rainforest reserve				metagenomics										R
Bronte Shelton	Brandl, Maria T.; Mammel, Mark K.; Simko, Ivan; Richter, Taylor K. S.; Gebru, Solomon T.; Leonard, Susan R.	Weather factors, soil microbiome, and bacteria-fungi interactions as drivers of the epiphytic phyllosphere communities of romaine lettuce	FOOD MICROBIOLOGY	2023	http://dx.doi.org/10.1016/j.fm.2023.104260	metagenomics	Benchwork	FastQC	Trimmomatic		ND	ND		ND	BLAST	vegan
		Weather factors, soil microbiome, and bacteria-fungi interactions as drivers of the epiphytic phyllosphere communities of romaine lettuce				metagenomics										Python
		Weather factors, soil microbiome, and bacteria-fungi interactions as drivers of the epiphytic phyllosphere communities of romaine lettuce				metagenomics										PRISM
Bronte Shelton	Huang, Jiaquan; Wu, Yaxin; Gao, Qiandi; Li, Xiaojie; Zeng, Yunyan; Guo, Yipeng; Zhang, Heqian; Qin, Zhiwei	Metagenomic exploration of the rhizosphere soil microbial community and their significance in facilitating the development of wild-simulated ginseng	APPLIED AND ENVIRONMENTAL MICROBIOLOGY	2024	http://dx.doi.org/10.1128/aem.02335-23	metagenomics	Benchwork	FastQC	FastQ		MEGAHIT	CoverM	ND	Metawrap	Kaiju	ND
Bronte Shelton	Zhu, Fengxiao; Doyle, Evelyn; Zhu, Changyin; Zhou, Dongmei; Gu, Cheng; Gao, Juan	Metagenomic analysis exploring microbial assemblages and functional genes potentially involved in di (2-ethylhexyl) phthalate degradation in soil	SCIENCE OF THE TOTAL ENVIRONMENT	2020	http://dx.doi.org/10.1016/j.scitotenv.2020.137037	metagenomics	Benchwork	ND	ND		MEGAHIT	Bowtie	QUAST	CD-HIT	KEGG	PRIMER	ORF Prediction = QUAST
		Metagenomic analysis exploring microbial assemblages and functional genes potentially involved in di (2-ethylhexyl) phthalate degradation in soil				metagenomics									DIAMOND
Bronte Shelton	Bang-Andreasen, Toke; Anwar, Muhammad Zohaib; Lanzen, Anders; Kjoller, Rasmus; Ronn, Regin; Ekelund, Flemming; Jacobsen, Carsten Suhr	Total RNA sequencing reveals multilevel microbial community changes and functional responses to wood ash application in agricultural and forest soil	FEMS MICROBIOLOGY ECOLOGY	2020	http://dx.doi.org/10.1093/femsec/fiaa016	metatranscriptomics	Benchwork	ND	CutAdapt	SortMeRNA	Emirge	BWA	EMBOSS	ND	CREST	vegan	ORF Prediction = EMBOSS
		Total RNA sequencing reveals multilevel microbial community changes and functional responses to wood ash application in agricultural and forest soil				metatranscriptomics					Trinity	cmsearch			SWORD
Bronte Shelton	Refai, Mohammed Y.; Abulfaraj, Aala A.; Hakeem, Israa J.; Shaer, Nehad A.; Alqahtani, Mashael D.; Alomran, Maryam M.; Alotaibi, Nahaa M.; Sonbol, Hana S.; Alhashimi, Abdulrahman M.; Al-Abbas, Nouf S.; Ashy, Ruba A.; Alshareef, Sahar A.; Jalal, Rewaa S.	Rhizobiome Signature and Its Alteration Due to Watering in the Wild Plant Moringa oleifera	SUSTAINABILITY	2023	http://dx.doi.org/10.3390/su15032745	metagenomics	Benchwork	ND	ND		MEGAHIT	Soap		CD-HIT	DIAMOND	ND
		Rhizobiome Signature and Its Alteration Due to Watering in the Wild Plant Moringa oleifera				metagenomics									MEGAN
Bronte Shelton	Meng, Lingbo; Cheng, Zeyu; Li, Shumin	Response of Soil Nitrogen-Cycling Genes to the Coupling Effects of Arbuscular Mycorrhizal Fungi Inoculation and Biochar Application in Maize Rhizosphere	SUSTAINABILITY	2024	http://dx.doi.org/10.3390/su16083349	metagenomics	Benchwork	MG-RAST	MG-RAST		ND	ND	ND	ND	BLAST	vegan
Bronte Shelton	Zifcakova, Lucia; Vetrovsky, Tomas; Howe, Adina; Baldrian, Petr	Microbial activity in forest soil reflects the changes in ecosystem properties between summer and winter	ENVIRONMENTAL MICROBIOLOGY	2016	http://dx.doi.org/10.1111/1462-2920.13026	metatranscriptomics	Benchwork	Fast-X Toolkit	Trimmomatic	ND	Velvet assembler	Bowtie2	ND	Khmer	MG-RAST	Statistica
		Microbial activity in forest soil reflects the changes in ecosystem properties between summer and winter				metatranscriptomics								CD-HIT		PAST
Bronte Shelton	Castaneda, Luis E.; Barbosa, Olga	Metagenomic analysis exploring taxonomic and functional diversity of soil microbial communities in Chilean vineyards and surrounding native forests	PEERJ	2017	http://dx.doi.org/10.7717/peerj.3098	metagenomics	Benchwork	MG-RAST	MG-RAST		MG-RAST	MG-RAST	ND	ND	MG-RAST	QIIME
		Metagenomic analysis exploring taxonomic and functional diversity of soil microbial communities in Chilean vineyards and surrounding native forests				metagenomics										vegan
Bronte Shelton	Wang, Song; Han, Yuanyuan; Wu, Xiaoyu; Sun, Honggang	Metagenomics reveals the effects of glyphosate on soil microbial communities and functional profiles of C and P cycling in the competitive vegetation control process of Chinese fir plantation	ENVIRONMENTAL RESEARCH	2023	http://dx.doi.org/10.1016/j.envres.2023.117162	metagenomics	Benchwork	ND	Trimmomatic		MEGAHIT	ND	MetaGeneMark	CD-HIT	BLAST	PRISM	ORF prediction = MetaGeneMark
		Metagenomics reveals the effects of glyphosate on soil microbial communities and functional profiles of C and P cycling in the competitive vegetation control process of Chinese fir plantation				metagenomics										R
Bronte Shelton	Hassan, Asmaa H.; Bebawy, Abraam S.; Saad, Mina T.; Mosaad, Gamal S.; Saad, Bishoy T.; Eltayeb, Wafaa N.; Aboshanab, Khaled M.	Metagenomic nanopore sequencing versus conventional diagnosis for identification of the dieback pathogens of mango trees	BIOTECHNIQUES	2022	http://dx.doi.org/10.2144/btn-2022-0087	metagenomics	Benchwork	ND	ND		ND	ND	ND	ND	Centrifuge	MinKNOW Core
Bronte Shelton	Liu, Pei; Li, Eryang; Ma, Yuan; Lu, Jie; Zhang, Qinghang	Allelopathic potential of Haloxylon ammodendron against Syntrichia caninervis and comparative analysis of soil microbial differences between inside and outside of the bare patches under its canopies	APPLIED SOIL ECOLOGY	2024	http://dx.doi.org/10.1016/j.apsoil.2023.105205	metagenomics	Benchwork	MultiQC	Trimmomatic		MEGAHIT	Salmon	Prokka	CD-HIT	KoFamKoala	vegan	ORF prediction = Prokka
		Allelopathic potential of Haloxylon ammodendron against Syntrichia caninervis and comparative analysis of soil microbial differences between inside and outside of the bare patches under its canopies				metagenomics									DIAMOND
Bronte Shelton	Albright, Michaeline B. N.; Johansen, Renee; Lopez, Deanna; Gallegos-Graves, La Verne; Steven, Blaire; Kuske, Cheryl R.; Dunbar, John	Short-Term Transcriptional Response of Microbial Communities to Nitrogen Fertilization in a Pine Forest Soil Michaeline	APPLIED AND ENVIRONMENTAL MICROBIOLOGY	2018	http://dx.doi.org/10.1128/AEM.00598-18	metagemonics	Benchwork	ND	MG-RAST		MG-RAST	ND	FragGeneScan	ND	HMMer	vegan	ORF prediction = FragGeneScan, two pipelines used for metatranscriptome analysis
		Short-Term Transcriptional Response of Microbial Communities to Nitrogen Fertilization in a Pine Forest Soil Michaeline				metatranscriptomics		FASTQC	MG-RAST	ND	MG-RAST	ND	FragGeneScan	ND	HMMer	vegan
Bronte Shelton	Gonzalez, E.; Pitre, F. E.; Page, A. P.; Marleau, J.; Nissim, W. Guidi; St-Arnaud, M.; Labrecque, M.; Joly, S.; Yergeau, E.; Brereton, N. J. B.	Trees, fungi and bacteria: tripartite metatranscriptomics of a root microbiome responding to soil contamination	MICROBIOME	2018	http://dx.doi.org/10.1186/s40168-018-0432-5	metatranscriptomics	Benchwork	ND	Trimmomatic	ND	Trinity	Bowtie2		eXpress	BLAST	EbSeq
		Trees, fungi and bacteria: tripartite metatranscriptomics of a root microbiome responding to soil contamination				metatranscriptomics										EdgeR
Bronte Shelton	Lebre, Pedro H. H.; Bosch, Jason; Coclet, Clement; Hallas, Rebecca; Hogg, Ian D. D.; Johnson, Jenny; Moon, Katherine L. L.; Ortiz, Max; Rotimi, Adeola; Stevens, Mark I. I.; Varliero, Gilda; Convey, Peter; Vikram, Surendra; Chown, Steven L. L.; Cowan, Don A. A.	Expanding Antarctic biogeography: microbial ecology of Antarctic island soils	ECOGRAPHY	2023	http://dx.doi.org/10.1111/ecog.06568	metagenomics	Benchwork	ND	Trimmomatic		IDBA-UD	ND	Prodigal	ND	GhostKoala	Phyloseq	ORF prediction = Prodigal
		Expanding Antarctic biogeography: microbial ecology of Antarctic island soils				metagenomics										pheatmap
Bronte Shelton	Carrara, Joseph E.; Walter, Christopher A.; Freedman, Zachary B.; Hostetler, Ashley N.; Hawkins, Jennifer S.; Fernandez, Ivan J.; Brzostek, Edward R.	Differences in microbial community response to nitrogen fertilization result in unique enzyme shifts between arbuscular and ectomycorrhizal-dominated soils	GLOBAL CHANGE BIOLOGY	2021	http://dx.doi.org/10.1111/gcb.15523	metatranscriptomics	Benchwork	ND	ND	ND	ND	ND	ND	ND	DIAMOND	ND
Bronte Shelton	Aslam, Shazia N.; Dumbrell, Alex J.; Sabir, Jamal S.; Mutwakil, Mohammed H. Z.; Baeshen, Mohammed M. N.; Abo-Aba, Salah E. M.; Clark, Dave R.; Yates, Steven A.; Baeshen, Nabih A.; Underwood, Graham J. C.; McGenity, Terry J.	Soil compartment is a major determinant of the impact of simulated rainfall on desert microbiota	ENVIRONMENTAL MICROBIOLOGY	2016	http://dx.doi.org/10.1111/1462-2920.13474	metagenomics	Benchwork	ND	Sickle		PEAR	ND	ND	ND	vsearch	ND
Bronte Shelton	Zhu, Nanyan; Qian, Yinsen; Song, Lingqi; Yu, Qiaoqiao; Sheng, Haijun; Li, Ying; Zhu, Xinkai	Regulating Leaf Photosynthesis and Soil Microorganisms through Controlled-Release Nitrogen Fertilizer Can Effectively Alleviate the Stress of Elevated Ambient Ozone on Winter Wheat	INTERNATIONAL JOURNAL OF MOLECULAR SCIENCES	2024	http://dx.doi.org/10.3390/ijms25179381	metagenomics	Benchwork	ND	ND		ND	ND	ND	ND	DIAMOND	R
Bronte Shelton	Tang, Sheng; Ma, Qingxu; Marsden, Karina A.; Chadwick, David R.; Luo, Yu; Kuzyakov, Yakov; Wu, Lianghuan; Jones, Davey L.	Microbial community succession in soil is mainly driven by carbon and nitrogen contents rather than phosphorus and sulphur contents	SOIL BIOLOGY & BIOCHEMISTRY	2023	http://dx.doi.org/10.1016/j.soilbio.2023.109019	metagenomics	Benchwork	ND	ND		MEGAHIT	ND	ND	IMG	IMG	vegan
Bronte Shelton	Pathan, Shamina Imran; Vetrovsky, Tomas; Giagnoni, Laura; Datta, Rahul; Baldrian, Petr; Nannipieri, Paolo; Renella, Giancarlo	Microbial expression profiles in the rhizosphere of two maize lines differing in N use efficiency	PLANT AND SOIL	2018	http://dx.doi.org/10.1007/s11104-018-3852-x	metagenomics	Benchwork	FastX Toolkit	Trimmomatic	ND	Trinity	Bowtie2		Khmer	MG-RAST	PAST
		Microbial expression profiles in the rhizosphere of two maize lines differing in N use efficiency				metagenomics										R
Bronte Shelton	Liu, Mohan; Wei, Yuqi; Lian, Lu; Wei, Bin; Bi, Yixian; Liu, Nan; Yang, Gaowen; Zhang, Yingjun	Macrofungi promote SOC decomposition and weaken sequestration by modulating soil microbial function in temperate steppe	SCIENCE OF THE TOTAL ENVIRONMENT	2023	http://dx.doi.org/10.1016/j.scitotenv.2023.165556	metagenomics	Benchwork	Fastp	Fastp		MEGAHIT	SOAPAligner	ND	CD-HIT	DIAMOND	SPASS 20
		Macrofungi promote SOC decomposition and weaken sequestration by modulating soil microbial function in temperate steppe				metagenomics										R
Bronte Shelton	Nerva, Luca; Garcia, Jadran F.; Favaretto, Francesco; Giudice, Gaetano; Moffa, Loredana; Sandrini, Marco; Cantu, Dario; Zanzotto, Alessandro; Gardiman, Massimo; Velasco, Riccardo; Gambino, Giorgio; Chitarra, Walter	The hidden world within plants: metatranscriptomics unveils the complexity of wood microbiomes	JOURNAL OF EXPERIMENTAL BOTANY	2022	http://dx.doi.org/10.1093/jxb/erac032	metatranscriptomics	Benchwork	ND	Trimmomatic	ND	Trinity	Bowtie2	ORF Finder	ND	BLAST	DeSeq2	ORF prediction: ORF Finder
		The hidden world within plants: metatranscriptomics unveils the complexity of wood microbiomes				metatranscriptomics									Megan
		The hidden world within plants: metatranscriptomics unveils the complexity of wood microbiomes				metatranscriptomics									DIAMOND
Bronte Shelton	de Castro, Alinne Pereira; Silveira Sartori da Silva, Maria Regina; Quirino, Betania Ferraz; da Cunha Bustamante, Mercedes Maria; Krueger, Ricardo Henrique	Microbial Diversity in Cerrado Biome (Neotropical Savanna) Soils	PLOS ONE	2016	http://dx.doi.org/10.1371/journal.pone.0148785	metagenomics	Benchwork	MG-RAST	MG-RAST		MG-RAST	MG-RAST	ND	ND	MG-RAST	Statistical Analysis of Metagenomic Profiles software
Bronte Shelton	Petters, Sebastian; Varsadiya, Milan; Liebmann, Patrick; Schnecker, Jorg; Guggenberger, Georg; Barta, Jiri; Urich, Tim	Census of below-ground biota associated with permafrost affected soils of western Greenland, with a focus on trophic structure	EUROPEAN JOURNAL OF SOIL BIOLOGY	2024	http://dx.doi.org/10.1016/j.ejsobi.2024.103623	metatranscriptomics	Benchwork	ND	prinseq-lite	SortMeRNA	FLASh	ND		ND	BLAST	MEGAN
		Census of below-ground biota associated with permafrost affected soils of western Greenland, with a focus on trophic structure				metatranscriptomics										vegan
Bronte Shelton	Mandro, Jessica A.; Nakamura, Fernanda M.; Gontijo, Julia B.; Tsai, Siu M.; Venturini, Andressa M.	Metagenome-Assembled Genomes from Amazonian Soil Microbial Consortia	MICROBIOLOGY RESOURCE ANNOUNCEMENTS	2022	http://dx.doi.org/10.1128/mra.00804-22	metagenomics	Benchwork	FastQC	Trimmomatic		MetaSpades	Bowtie2		ND	DRAM	ND
		Metagenome-Assembled Genomes from Amazonian Soil Microbial Consortia				metagenomics									GTDB-Tk
Bronte Shelton	Bastida, F.; Selevsek, N.; Torres, I. F.; Hernandez, T.; Garcia, C.	Soil restoration with organic amendments: linking cellular functionality and ecosystem processes	SCIENTIFIC REPORTS	2015	http://dx.doi.org/10.1038/srep15550	metaproteomics	Benchwork					MASCOT		ND	PROPHANE	IBM-SPSS
Bronte Shelton	Messal, Mandy; Slippers, Bernard; Naidoo, Sanushka; Bezuidt, Oliver; Kemler, Martin	Active Fungal Communities in Asymptomatic Eucalyptus grandis Stems Differ between a Susceptible and Resistant Clone	MICROORGANISMS	2019	http://dx.doi.org/10.3390/microorganisms7100375	metatranscriptomics	In silico	ND	Trimmomatic	ND	Trinity	TopHat	GeneMarkS-T	ND	BLAST	ND	ORF prediction = GenMarkS-T
		Active Fungal Communities in Asymptomatic Eucalyptus grandis Stems Differ between a Susceptible and Resistant Clone				metatranscriptomics									MEGAN
		Active Fungal Communities in Asymptomatic Eucalyptus grandis Stems Differ between a Susceptible and Resistant Clone				metatranscriptomics									eggNOG
Bronte Shelton	Albright, Michaeline B. N.; Thompson, Jaron; Kroeger, Marie E.; Johansen, Renee; Ulrich, Danielle E. M.; Gallegos-Graves, La Verne; Munsky, Brian; Dunbar, John	Differences in substrate use linked to divergent carbon flow during litter decomposition	FEMS MICROBIOLOGY ECOLOGY	2020	http://dx.doi.org/10.1093/femsec/fiaa135	metatranscriptomics	Benchwork	ND	MG-RAST	ND	MG-RAST	MG-RAST	FragGeneScan	ND	MG-RAST	vegan	ORF prediction = FragGeneScan-Plus, two pipelines used
		Differences in substrate use linked to divergent carbon flow during litter decomposition				metatranscriptomics			EA-UTILS						HMMer
Bronte Shelton	Pande, Pranav M.; Azarbad, Hamed; Tremblay, Julien; St-Arnaud, Marc; Yergeau, Etienne	Metatranscriptomic response of the wheat holobiont to decreasing soil water content	ISME COMMUNICATIONS	2023	http://dx.doi.org/10.1038/s43705-023-00235-7	metatranscriptomics	Benchwork	ND	Trimmomatic	ND	MEGAHIT	BWA	Prodigal	edgeR	blast	R	ORF prediction = Prodigal
		Metatranscriptomic response of the wheat holobiont to decreasing soil water content				metatranscriptomics			DUK
Bronte Shelton	Dai, Zhongmin; Zang, Huadong; Chen, Jie; Fu, Yingyi; Wang, Xuehua; Liu, Huaiting; Shen, Congcong; Wang, Jianjun; Kuzyakov, Yakov; Becker, Joscha N.; Hemp, Andreas; Barberan, Albert; Gunina, Anna; Chen, Huaihai; Luo, Yu; Xu, Jianming	Metagenomic insights into soil microbial communities involved in carbon cycling along an elevation climosequences	ENVIRONMENTAL MICROBIOLOGY	2021	http://dx.doi.org/10.1111/1462-2920.15655	metagenomics	Benchwork	ND	Trimmomatic		MEGAHIT	ND	Prodigal	ND	DIAMOND	vegan	ORF prediction = Prodigal
		Metagenomic insights into soil microbial communities involved in carbon cycling along an elevation climosequences				metagenomics									Megan
Bronte Shelton	Graham, Emily B.; Yang, Fan; Bell, Sheryl; Hofmockel, Kirsten S.	High Genetic Potential for Proteolytic Decomposition in Northern Peatland Ecosystems	APPLIED AND ENVIRONMENTAL MICROBIOLOGY	2019	http://dx.doi.org/10.1128/AEM.02851-18	metagenomic	Benchwork	ND	RDP SeqFilters		RDP Xander skeleton analysis pipeline	Bowtie	ND	CD-HIT	BLAST	R
Bronte Shelton	Li, Yongbin; Wang, Minyang; Chen, Sanfeng	Application of N2-fixing Paenibacillus triticisoli BJ-18 changes the compositions and functions of the bacterial, diazotrophic, and fungal microbiomes in the rhizosphere and root/shoot endosphere of wheat under field conditions	BIOLOGY AND FERTILITY OF SOILS	2021	http://dx.doi.org/10.1007/s00374-020-01528-y	metagenomics	Benchork		Seqprep		MEGAHIT	SoapAligner	MetaGene	CD-HIT	BLAST	vegan	ORF prediction = metagene
		Application of N2-fixing Paenibacillus triticisoli BJ-18 changes the compositions and functions of the bacterial, diazotrophic, and fungal microbiomes in the rhizosphere and root/shoot endosphere of wheat under field conditions				metagenomics			Sickle
Bronte Shelton	Kumar, Santosh; Das, Rohit; Sharma, Prayatna; Tamang, Sonia; Ranjan, Rakesh Kumar; Thakur, Nagendra	Evaluation of Fungal Diversity in High Altitude Soils in Different Temperature Conditions	JOURNAL OF CLIMATE CHANGE	2023	http://dx.doi.org/10.3233/JCC230016	Metagenomics	Benchwork	MG-RAST	MG-RAST		MG-RAST	MG-RAST	MG-RAST	ND	MG-RAST	AST4.0
Bronte Shelton	Costa, Flavia de Fatima; Souza, Renata Carolini; Voidaleski, Morgana Ferreira; Bombassaro, Amanda; Candido, Giovanna Zuzarte; da Silva, Nickolas Menezes; Robl, Diogo; Moreno, Leandro Ferreira; Weiss, Vinicius Almir; Raittz, Roberto Tadeu; Castro, Mauro Antonio; Gomes, Renata Rodrigues; Messias Bittencourt, Juliana Vitoria; de Hoog, Gerrit Sybren; Hungria, Mariangela; Vicente, Vania Aparecida	New Insights on Environmental Occurrence of Pathogenic Fungi Based on Metagenomic Data from Brazilian Cerrado Biome	BRAZILIAN ARCHIVES OF BIOLOGY AND TECHNOLOGY	2022	http://dx.doi.org/10.1590/1678-4324-2022210097	Metagenomics	Benchwork	MG-RAST	MG-RAST		MG-RAST	MG-RAST	ND	ND	MG-RAST	ND
Bronte Shelton	Hassen, Ahmed Idris; Pierneef, Rian; Swanevelder, Z. H.; Bopape, F. L.	Microbial and functional diversity of Cyclopia intermedia rhizosphere microbiome revealed by analysis of shotgun metagenomics sequence data	DATA IN BRIEF	2020	http://dx.doi.org/10.1016/j.dib.2020.106288	metagenomics	Benchwork	ND	Trimmomatic		SPADES	ND	ND	ND	MG-RAST	ND
Bronte Shelton	Singh, Dhananjaya P.; Prabha, Ratna; Gupta, Vijai K.; Verma, Mukesh K.	Metatranscriptome Analysis Deciphers Multifunctional Genes and Enzymes Linked With the Degradation of Aromatic Compounds and Pesticides in the Wheat Rhizosphere	FRONTIERS IN MICROBIOLOGY	2018	http://dx.doi.org/10.3389/fmicb.2018.01331	Metatranscriptomics	In silico	ND	MG-RAST		MG-RAST	MG-RAST	ND	ND	MG-RAST
Bronte Shelton	Romero-Olivares, Adriana L.; Frey, Serita D.; Treseder, Kathleen K.	Tracking fungal species-level responses in soil environments exposed to long-term warming and associated drying	FEMS MICROBIOLOGY LETTERS	2023	http://dx.doi.org/10.1093/femsle/fnad128	metatranscriptomics	Benchwork	FastQC	Trimmomatic	ND	ND	STAR		cufflinks	BLAST	Ime4
		Tracking fungal species-level responses in soil environments exposed to long-term warming and associated drying				metatranscriptomics										ImerTest
Bronte Shelton	Koch, Rachel A.; Herr, Joshua R.	Transcriptomics Reveals the Putative Mycoparasitic Strategy of the Mushroom Entoloma abortivum on Species of the Mushroom Genus Armillaria	MSYSTEMS	2021	http://dx.doi.org/10.1128/mSystems.00544-21	Metaranscriptomics	Benchwork	FastQC	BBDuk	ND	Trinity	Bowtie2	ND	EdgeR	BowTie2	ND	mapped to ref genomes for annotation
Bronte Shelton	Vikram, Surendra; Guerrero, Leandro D.; Makhalanyane, Thulani P.; Le, Phuong T.; Seely, Mary; Cowan, Don A.	Metagenomic analysis provides insights into functional capacity in a hyperarid desert soil niche community	ENVIRONMENTAL MICROBIOLOGY	2016	http://dx.doi.org/10.1111/1462-2920.13088	metagenomics	Benchwork	ND	Metaxa2		ND	ND	MetaGeneMark		BLAST	ND	ORF prediction = metagenemark
Bronte Shelton	Voss, Christian; Fiore-Donno, Anna Maria; Guerreiro, Marco Alexandre; Persoh, Derek; Bonkowski, Michael	Metatranscriptomics reveals unsuspected protistan diversity in leaf litter across temperate beech forests, with Amoebozoa the dominating lineage	FEMS MICROBIOLOGY ECOLOGY	2019	http://dx.doi.org/10.1093/femsec/fiz142	metatranscriptomics	benchwork	CLC Genomics Workbench	CLC Genomics Workbench	ND	CLC Genomics Workbench	CLC Genomics Workbench	ND	ND	BLAST	vegan	depletion only mentioned before sequencing
Bronte Shelton	Jo, Yeonhwa; Back, Chang-Gi; Kim, Kook-Hyung; Chu, Hyosub; Lee, Jeong Hun; Moh, Sang Hyun; Cho, Won Kyong	Comparative Study of Metagenomics and Metatranscriptomics to Reveal Microbiomes in Overwintering Pepper Fruits	INTERNATIONAL JOURNAL OF MOLECULAR SCIENCES	2021	http://dx.doi.org/10.3390/ijms22126202	metagenomic	benchwork	ND	BBDuk		metaSPADES	ND	ND	ND	DIAMOND	vegan	a couple combinations of methods used but all with these tools
		Comparative Study of Metagenomics and Metatranscriptomics to Reveal Microbiomes in Overwintering Pepper Fruits				metagenomic									MEGAN	mian
		Comparative Study of Metagenomics and Metatranscriptomics to Reveal Microbiomes in Overwintering Pepper Fruits				metagenomic									Kraken
		Comparative Study of Metagenomics and Metatranscriptomics to Reveal Microbiomes in Overwintering Pepper Fruits				metatranscriptomics		ND	BBDuk	ND	Trinity	ND	ND		DIAMOND	vegan
		Comparative Study of Metagenomics and Metatranscriptomics to Reveal Microbiomes in Overwintering Pepper Fruits				metatranscriptomics									MEGAN	mian
		Comparative Study of Metagenomics and Metatranscriptomics to Reveal Microbiomes in Overwintering Pepper Fruits				metatranscriptomics									Kraken
Bronte Shelton	Bora, Sudipta Sankar; Dey, Kuntal Kumar; Borah, Madhusmita; Rahman, Mominur; Gogoi, Manuranjan; Modi, Mahendra Kumar; Barooah, Madhumita	Niche differentiation of belowground microorganisms and their functional signatures in Assam type tea (Camellia sinensis var. assamica)	ARCHIVES OF MICROBIOLOGY	2021	http://dx.doi.org/10.1007/s00203-021-02547-5	metagenomics	benchwork	FastQC	CLC Genomics Workbench		SOAPdenovo	BWA	Prodigal	ND	MetaGene Annotator	stats	ORF prediction: Prodigal
															KOBAS	vegan
Bronte Shelton	Law, Simon R.; Serrano, Alonso R.; Daguerre, Yohann; Sundh, John; Schneider, Andreas N.; Stangl, Zsofia R.; Castro, David; Grabherr, Manfred; Nasholm, Torgny; Street, Nathaniel R.; Hurry, Vaughan	Metatranscriptomics captures dynamic shifts in mycorrhizal coordination in boreal forests	PROCEEDINGS OF THE NATIONAL ACADEMY OF SCIENCES OF THE UNITED STATES OF AMERICA	2022	http://dx.doi.org/10.1073/pnas.2118852119	metatranscriptomics	benchwork	FastQC	Trimmomatic	SortMeRNA	Megahit	Salmon	GeneMarkS-T	ND	eggnog-mapper	DESeq2	other stats and comparisons done using "in house tools", ORF prediction = GeneMarkS-T
		Metatranscriptomics captures dynamic shifts in mycorrhizal coordination in boreal forests				metatranscriptomics			CutAdapt						contigtax
Bronte Shelton	Li, C.; Wu, Y.; Li, L.; Zhao, C.; Li, B.; Wu, Y.; Wang, H.; Yan, Z.	Different techniques reveal the difference of community structure and function of fungi from root and rhizosphere of Salvia miltiorrhiza Bunge	PLANT BIOLOGY	2023	http://dx.doi.org/10.1111/plb.13556	metagenomics	benchwork	SOAPdenovo	SOAPdenovo		ND	ND	ND	ND	DIAMOND	ND
Bronte Shelton	Kwon, Min Jung; Tripathi, Binu M.; Goeckede, Mathias; Shin, Seung Chul; Myeong, Nu Ri; Lee, Yoo Kyung; Kim, Mincheol	Disproportionate microbial responses to decadal drainage on a Siberian floodplain	GLOBAL CHANGE BIOLOGY	2021	http://dx.doi.org/10.1111/gcb.15785	metagenomics	benchwork	ND	Trimmomatic	SortMeRNA	IDBA-UD	Bowtie2		drep	BlastKOALA	vegan	hybrid assembly
		Disproportionate microbial responses to decadal drainage on a Siberian floodplain				metagenomics					MEGAHIT
Bronte Shelton	Liao, Hui-Ling; Chen, Yuan; Vilgalys, Rytas	Metatranscriptomic Study of Common and Host-Specific Patterns of Gene Expression between Pines and Their Symbiotic Ectomycorrhizal Fungi in the Genus Suillus	PLOS GENETICS	2016	http://dx.doi.org/10.1371/journal.pgen.1006348	metatranscriptomics	benchwork	FASTQC	ND	ND	Trinity	Bowtie	ND	DESeq2	BLAST	DESeq2	oddly described
Bronte Shelton	Jaswal, Rajneesh; Pathak, Ashish; Edwards, Bobby, III; Lewis, Robert, III; Seaman, John C.; Stothard, Paul; Krivushin, Kirill; Blom, Jochen; Rupp, Oliver; Chauhan, Ashvini	Metagenomics-Guided Survey, Isolation, and Characterization of Uranium Resistant Microbiota from the Savannah River Site, USA	GENES	2019	http://dx.doi.org/10.3390/genes10050325	metagenomics	benchwork	ND	ND		ND	ND	ND	ND	DIAMOND	MicrobiomeAnalyst
		Metagenomics-Guided Survey, Isolation, and Characterization of Uranium Resistant Microbiota from the Savannah River Site, USA				metagenomics									MEGAN
		Metagenomics-Guided Survey, Isolation, and Characterization of Uranium Resistant Microbiota from the Savannah River Site, USA				metagenomics									SUPER-FOCUS
Bronte Shelton	Neupane, Achal; Feng, Chenchen; Feng, Jiuhuan; Kafle, Arjun; Buecking, Heike; Lee Marzano, Shin-Yi	Metatranscriptomic Analysis and In Silico Approach Identified Mycoviruses in the Arbuscular Mycorrhizal Fungus Rhizophagus spp.	VIRUSES-BASEL	2018	http://dx.doi.org/10.3390/v10120707	metatranscriptomics	benchwork	ND	BBMap	ND	Trinity	Bowtie	ClustalW	ND	BLAST
Bronte Shelton	Zhang, Jiahao; Lu, Jiemiao; Zhu, Yichun; Huang, Qinger; Qin, Luping; Zhu, Bo	Rhizosphere microorganisms of Crocus sativus as antagonists against pathogenic Fusarium oxysporum	FRONTIERS IN PLANT SCIENCE	2022	http://dx.doi.org/10.3389/fpls.2022.1045147	metagenomics	benchwork	ND	ND		MEGAHIT	ND	MetaGene	CD-HIT	DIAMOND	LefSe	ORF Prediction = Metagene
		Rhizosphere microorganisms of Crocus sativus as antagonists against pathogenic Fusarium oxysporum				metagenomics									HMMER	vegan
Bronte Shelton	Mendes, Lucas William; Raaijmakers, Jos M.; de Hollander, Mattias; Mendes, Rodrigo; Tsai, Siu Mui	Influence of resistance breeding in common bean on rhizosphere microbiome composition and function	ISME JOURNAL	2018	http://dx.doi.org/10.1038/ismej.2017.158	metagenomics	benchwork	FLASH	SeqyClean		ND	ND	ND	ND	MG-RAST	Canoco
		Influence of resistance breeding in common bean on rhizosphere microbiome composition and function				metagenomics										PAST
		Influence of resistance breeding in common bean on rhizosphere microbiome composition and function				metagenomics										QIIME
		Influence of resistance breeding in common bean on rhizosphere microbiome composition and function				metagenomics										STAMP
Bronte Shelton	Vidal-Villarejo, Mireia; Doesselmann, Bianca; Kogler, Benedikt; Hammerschmidt, Michael; Oppliger, Barbara; Oppliger, Hans; Schmid, Karl	Regional diversity and leaf microbiome interactions of the fungal maize pathogen Exserohilum turcicum in Switzerland: A metagenomic analysis	MOLECULAR ECOLOGY	2024	http://dx.doi.org/10.1111/mec.17482	metagenomics	benchwork	TrimGalore	TrimGalore		ND	BWA	ND		Kaiju	vegan
Bronte Shelton	Wang, Wenbo; Zhang, Qian; Sun, Xiaomei; Chen, Dongsheng; Insam, Heribert; Koide, Roger T.; Zhang, Shougong	Effects of mixed-species litter on bacterial and fungal lignocellulose degradation functions during litter decomposition	SOIL BIOLOGY & BIOCHEMISTRY	2020	http://dx.doi.org/10.1016/j.soilbio.2019.107690	metagenomics	benchwork	Sickle	Sickle		SOAPdenovo	SOAPaligner	MetaGene	CD-HIT	BLAST	SPSS	ORF = Metagene
		Effects of mixed-species litter on bacterial and fungal lignocellulose degradation functions during litter decomposition				metagenomics									hmmscan
Bronte Shelton	Meng, Lingbo; Cheng, Zeyu; Wang, Yingning; Li, Shumin; Clarke, Nicholas	Arbuscular Mycorrhizal Fungal Interacted with Biochar and Enhanced Phosphate-Solubilizing Microorganism Abundance and Phosphorus Uptake in Maize	AGRONOMY-BASEL	2024	http://dx.doi.org/10.3390/agronomy14081678	metagenomics	benchwork	MG-RAST	MG-RAST		MG-RAST	MG-RAST	ND	MG-RAST	MG-RAST	vegan
Bronte Shelton	Leiva, Ana M.; Pardo, Juan M.; Arinaitwe, Warren; Newby, Jonathan; Vongphachanh, Pinkham; Chittarath, Khonesavanh; Oeurn, Samoul; Thi Hang, Le; Gil-Ordonez, Alejandra; Rodriguez, Rafael; Cuellar, Wilmer J.	Ceratobasidium sp. is associated with cassava witches' broom disease, a re-emerging threat to cassava cultivation in Southeast Asia	SCIENTIFIC REPORTS	2023	http://dx.doi.org/10.1038/s41598-023-49735-5	metagenomics	benchwork	FASTQC	Trimmomatic		MEGAHIT	ND	ND	DeSeq2	DIAMOND	ND
Bronte Shelton	Aguirre-von-Wobeser, Eneas; Alonso-Sanchez, Alexandro; Mendez-Bravo, Alfonso; Villanueva Espino, Luis Alberto; Reverchon, Frederique	Barks from avocado trees of different geographic locations have consistent microbial communities	ARCHIVES OF MICROBIOLOGY	2021	http://dx.doi.org/10.1007/s00203-021-02449-6	metagenomics	benchwork	ND	Trimmomatic	ND	ND	Bowtie2	ND		Kaiju	vegan
Bronte Shelton	Tlaskal, Vojtech; Brabcova, Vendula; Vetrovsky, Tomas; Jomura, Mayuko; Lopez-Mondejar, Ruben; Monteiro, Lummy Maria Oliveira; Saraiva, Joao Pedro; Rainier Human, Zander; Cajthaml, Tomas; da Rocha, Ulisses Nunes; Baldrian, Petr	Complementary Roles of Wood-Inhabiting Fungi and Bacteria Facilitate Deadwood Decomposition	MSYSTEMS	2021	http://dx.doi.org/10.1128/mSystems.01078-20	metagenomics	benchwork	FASTX-Toolkit	Trimmomatic		MegaHIT	Bowtie2	MG-RAST	vegan	BLAST		genecalling = MG-RAST; metagenome assembled genomes, metagenomics, metatranscriptomics
		Complementary Roles of Wood-Inhabiting Fungi and Bacteria Facilitate Deadwood Decomposition				metagenomics									MG-RAST
		Complementary Roles of Wood-Inhabiting Fungi and Bacteria Facilitate Deadwood Decomposition				metatranscriptomics		FASTX-Toolkit	Trimmomatic	bbduk	MegaHIT	Bowtie2	MG-RAST	vegan	HMMER
Bronte Shelton	Liao, Qinhong; Zhao, Yu; Wang, Zhenshuo; Yu, Longfeng; Su, Qiqian; Li, Jiaoqian; Yuan, Anran; Wang, Junkui; Tian, Dawei; Lin, Chenglin; Huang, Xiaoya; Li, Wenhua; Sun, Zhiqiang; Wang, Qi; Liu, Jia	Kiwifruit resistance to gray mold is enhanced by yeast-induced modulation of the endophytic microbiome	SCIENCE OF THE TOTAL ENVIRONMENT	2024	http://dx.doi.org/10.1016/j.scitotenv.2024.173109	metagenomics	Benchwork	FastQC	Fastp		MEGAHIT	BWA	Prodigal	ND	BLAST	QIIME2	ORF prediction = prodigal
Claudia Paz	Chen, Lan; Wang, Jieying; He, Liyuan; Xu, Xiaofeng; Wang, Jun; Ren, Chengjie; Guo, Yaoxin; Zhao, Fazhu	Metagenomic highlight contrasting elevational pattern of bacteria- and fungi-derived compound decompositions in forest soils	PLANT AND SOIL	2023	http://dx.doi.org/10.1007/s11104-023-06104-5	metagenomic	benchwork	FastQC	CutAdapt		Megahit	ND	MetaGeneMark	TPM	mmseqs2	vegan
Claudia Paz	Zhang, Peihua; Sun, Yuanfan; Zhou, Jie; Li, Jinze; Yu, Rongpei; Ruan, Jiwei; Yang, Chunmei; Jin, Chunlian; Li, Fan; Wang, Jihua	Specific responses in soil metabolite alteration and fungal community decline to the long-term monocropping of lisianthus	SCIENTIA HORTICULTURAE	2024	http://dx.doi.org/10.1016/j.scienta.2024.113578	metagenomic	benchwork	FastP	FastP		Megahit	Bowtie	MetaGeneMark	ND	DIAMOND	mixOmics	info on metagenomics only - there was metabolomics too
		Specific responses in soil metabolite alteration and fungal community decline to the long-term monocropping of lisianthus				metagenomic										vegan
Claudia Paz	Auer, Lucas; Buee, Marc; Fauchery, Laure; Lombard, Vincent; Barry, Kerry W.; Clum, Alicia; Copeland, Alex; Daum, Chris; Foster, Brian; LaButti, Kurt; Singan, Vasanth; Yoshinaga, Yuko; Martineau, Christine; Alfaro, Manuel; Castillo, Federico J.; Imbert, J. Bosco; Ramirez, Lucia; Castanera, Raoul; Pisabarro, Antonio G.; Finlay, Roger; Lindahl, Bjorn; Olson, Ake; Seguin, Armand; Kohler, Annegret; He…	Metatranscriptomics sheds light on the links between the functional traits of fungal guilds and ecological processes in forest soil ecosystems	NEW PHYTOLOGIST	2024	http://dx.doi.org/10.1111/nph.19471	metatranscriptomics	benchwork	BBTools	BBDuk	BBMap	Bowtie	SAMtools	ND	TPM	JGI	vegan
		Metatranscriptomics sheds light on the links between the functional traits of fungal guilds and ecological processes in forest soil ecosystems				metatranscriptomics									DIAMOND
Claudia Paz	Dai, Yu; Chen, Danmei; Zang, Lipeng; Zhang, Guangqi; Liu, Qingfu; He, Yuejun; Ding, Fangjun; Wang, Shasha; Zhou, Chunjie; Yang, Yousu; Li, Yujuan	Natural restoration of degraded karst vegetation shifts soil microbial phosphorus acquisition strategies	PLANT AND SOIL	2023	http://dx.doi.org/10.1007/s11104-023-06067-7	metagenomics	benchwork	FastP	FastP	ND	Megahit	SOAPaligner	MetaGene	ND	DIAMOND	vegan
Claudia Paz	Leff, Jonathan W.; Jones, Stuart E.; Prober, Suzanne M.; Barberan, Albert; Borer, Elizabeth T.; Firn, Jennifer L.; Harpole, W. Stanley; Hobbie, Sarah E.; Hofmockel, Kirsten S.; Knops, Johannes M. H.; McCulley, Rebecca L.; La Pierre, Kimberly; Risch, Anita C.; Seabloom, Eric W.; Schuetz, Martin; Steenbock, Christopher; Stevens, Carly J.; Fierer, Noah	Consistent responses of soil microbial communities to elevated nutrient inputs in grasslands across the globe	PROCEEDINGS OF THE NATIONAL ACADEMY OF SCIENCES OF THE UNITED STATES OF AMERICA	2015	http://dx.doi.org/10.1073/pnas.1508382112	metagenomics	benchwork	ND	PRINSEQ-lite		FLASH	ND	ND	ND	BLAT	vegan
Claudia Paz	Lopez-Mondejar, Ruben; Tlaskal, Vojtech; Vetrovsky, Tomas; Stursova, Martina; Toscan, Rodolfo; da Rocha, Ulisses Nunes; Baldrian, Petr	Metagenomics and stable isotope probing reveal the complementary contribution of fungal and bacterial communities in the recycling of dead biomass in forest soil	SOIL BIOLOGY & BIOCHEMISTRY	2020	http://dx.doi.org/10.1016/j.soilbio.2020.107875	metagenomics	benchwork	ND	ND		Velvet	Bowtie	dbCAN	ND	MG-RAST	ND
		Metagenomics and stable isotope probing reveal the complementary contribution of fungal and bacterial communities in the recycling of dead biomass in forest soil				metagenomics									FPPD
Claudia Paz	Zhou, Yan; Zhang, Jianwei; Xu, Lei; Nadeem, Muhammad Yousaf; Li, Weiwei; Jiang, Yu; Ding, Yanfeng; Liu, Zhenghui; Li, Ganghua	Long-term fertilizer postponing promotes soil organic carbon sequestration in paddy soils by accelerating lignin degradation and increasing microbial necromass	SOIL BIOLOGY & BIOCHEMISTRY	2022	http://dx.doi.org/10.1016/j.soilbio.2022.108839	metagenomics	benchwork	Agilent	ND		Megahit	Bowtie	ND	ND	MEGAN	CANOCO
Claudia Paz	Tartaglia, Maria; Zuzolo, Daniela; Postiglione, Alessia; Prigioniero, Antonello; Scarano, Pierpaolo; Sciarrillo, Rosaria; Guarino, Carmine	Biotechnological Combination for Co-contaminated Soil Remediation: Focus on Tripartite Meta-Enzymatic Activity	FRONTIERS IN PLANT SCIENCE	2022	http://dx.doi.org/10.3389/fpls.2022.852513	metatranscriptomics	benchwork	FastQC	BBDuk	SILVA	ND	ND	ND	ND	GAIA	Stats
Claudia Paz	Ravinath, Renuka; Usha, Talambedu; Das, Anupam J.; Sarangi, Aditya Narayan; Sarvashiva Kiran, Neelakanta; Kumar Goyal, Arvind; Krishnareddy Prasannakumar, Mothukapalli; Ramesh, Nijalingappa; Middha, Sushil Kumar	Pomegranate Rhizosphere Microbial Diversity Revealed by Metagenomics: Toward Organic Farming, Plant Growth Promotion and Biocontrol?	OMICS-A JOURNAL OF INTEGRATIVE BIOLOGY	2024	http://dx.doi.org/10.1089/omi.2023.0272	metatranscriptomics											no access to full article
Claudia Paz	Xie, Xia; Shi, Rui; Yan, Xinru; Zhang, Ao; Wang, Yonggui; Jiao, Jinlong; Yu, Yang; Horowitz, Abraham Rami; Lu, Jincai; He, Xiahong	Changes in Soil Chemistry and Microbial Communities in Rhizospheres of Planted Gastrodia elata on a Barren Slope and under a Forest	FORESTS	2024	http://dx.doi.org/10.3390/f15020331	metagenomics	benchwork	ND	Trimmomatic		Megahit	ND	Prodigal	ND	KEGG	PRISM
		Changes in Soil Chemistry and Microbial Communities in Rhizospheres of Planted Gastrodia elata on a Barren Slope and under a Forest				metagenomics										Tbtools
Danielle Karla	Walsh, Corinne; Vanderburgh, Caihong; Grant, Lady; Katz, Ella; Kliebenstein, Daniel J.; Fierer, Noah	Microbial terroir: associations between soil microbiomes and the flavor chemistry of mustard (Brassica juncea)	NEW PHYTOLOGIST	2024	http://dx.doi.org/10.1111/nph.19708	metagenomic	benchwork	FastQC	TRIMMOMATIC		MEGAHIT	BOWTIE2	ND	ND	DRAM	vegan
		Microbial terroir: associations between soil microbiomes and the flavor chemistry of mustard (Brassica juncea)				metagenomic									DIAMOND
Danielle Karla	Souza, Renata Carolini; Cantao, Mauricio Egiclio; Nogueira, Marco Antonio; Ribeiro Vasconcelos, Ana Tereza; Hungria, Mariangela	Outstanding impact of soil tillage on the abundance of soil hydrolases revealed by a metagenomic approach	BRAZILIAN JOURNAL OF MICROBIOLOGY	2018	http://dx.doi.org/10.1016/j.bjm.2018.03.001	metagenomic	in silico	ND	ND		ND	ND	ND	MG-RAST	BLAST	STAMP
Danielle Karla	Tartaglia, Maria; Sciarrillo, Rosaria; Zuzolo, Daniela; Postiglione, Alessia; Prigioniero, Antonello; Scarano, Pierpaolo; Ruggieri, Valentino; Guarino, Carmine	Exploring an enhanced rhizospheric phenomenon for pluricontaminated soil remediation: Insights from tripartite metatranscriptome analyses	JOURNAL OF HAZARDOUS MATERIALS	2022	http://dx.doi.org/10.1016/j.jhazmat.2022.128246	metatranscriptomic	benchwork	FastQC	BBDuk	SILVA	ND	ND	ND	ND	GAIA	DESeq2
Danielle Karla	Romanowicz, Karl J.; Crump, Byron C.; Kling, George W.	Rainfall Alters Permafrost Soil Redox Conditions, but Meta-Omics Show Divergent Microbial Community Responses by Tundra Type in the Arctic	SOIL SYSTEMS	2021	http://dx.doi.org/10.3390/soilsystems5010017	metagenomic	benchwork	ND	BBDuk		MEGAHIT	Bowtie2	Prodigal	BBNorm	KEGG	vegan
		Rainfall Alters Permafrost Soil Redox Conditions, but Meta-Omics Show Divergent Microbial Community Responses by Tundra Type in the Arctic				metatranscriptomic		ND	BBDuk	ND	ND	BBMap	Prodigal	ND	KEGG	vegan
Danielle Karla	Zhang, Chao; Song, Zilin; Zhuang, Daohua; Wang, Jie; Xie, Sisi; Liu, Guobin	Urea fertilization decreases soil bacterial diversity, but improves microbial biomass, respiration, and N-cycling potential in a semiarid grassland	BIOLOGY AND FERTILITY OF SOILS	2019	http://dx.doi.org/10.1007/s00374-019-01344-z	metagenomic	benchwork	ND	ND		MEGAHIT	SOAPaligner	MetaGene Annotator	ND	BLAST	vegan
		Urea fertilization decreases soil bacterial diversity, but improves microbial biomass, respiration, and N-cycling potential in a semiarid grassland				metagenomic									Kobas
Danielle Karla	Bender, Kathrin M.; Svenning, Mette M.; Hu, Yuntao; Richter, Andreas; Schuckel, Julia; Jorgensen, Bodil; Liebner, Susanne; Tveit, Alexander T.	Microbial responses to herbivory-induced vegetation changes in a high-Arctic peatland	POLAR BIOLOGY	2021	http://dx.doi.org/10.1007/s00300-021-02846-z	metatranscriptomic			Trimmomatic	SortMeRNA	ND	ND	ORF Finder	ND	DIAMOND	R
Danielle Karla	Fadiji, Ayomide Emmanuel; Kanu, Jerry Onyemaechi; Babalola, Olubukola Oluranti	Metagenomic profiling of rhizosphere microbial community structure and diversity associated with maize plant as affected by cropping systems	INTERNATIONAL MICROBIOLOGY	2021	http://dx.doi.org/10.1007/s10123-021-00169-x	metagenomic	benchwork	MG-RAST	MG-RAST		ND	ND	ND	MG-RAST	M5NR database	R
Danielle Karla	Sillen, Wouter M. A.; Thijs, Sofie; Abbamondi, Gennaro Roberto; De la Torre Roche, Roberto; Weyens, Nele; White, Jason C.; Vangronsveld, Jaco	Nanoparticle treatment of maize analyzed through the metatranscriptome: compromised nitrogen cycling, possible phytopathogen selection, and plant hormesis	MICROBIOME	2020	http://dx.doi.org/10.1186/s40168-020-00904-y	metatranscriptomic	benchwork	FastQC	Kraken	SortMeRNA	ND	ND	FragGeneScan	TPM	InterPro2GO	DESeq2
		Nanoparticle treatment of maize analyzed through the metatranscriptome: compromised nitrogen cycling, possible phytopathogen selection, and plant hormesis				metatranscriptomic									KEGG	CANOCO
		Nanoparticle treatment of maize analyzed through the metatranscriptome: compromised nitrogen cycling, possible phytopathogen selection, and plant hormesis				metatranscriptomic									MEGAN
Danielle Karla	Wen, Tao; Ding, Zhexu; Thomashow, Linda S.; Hale, Lauren; Yang, Shengdie; Xie, Penghao; Liu, Xiaoyu; Wang, Heqi; Shen, Qirong; Yuan, Jun	Deciphering the mechanism of fungal pathogen-induced disease-suppressive soil	NEW PHYTOLOGIST	2023	http://dx.doi.org/10.1111/nph.18886	metagenomic	benchwork	MEGAHIT	MEGAHIT		MEGAHIT	ND	MetaGeneMark		DIAMOND	vegan
Danielle Karla	Zhu, Guofan; Luan, Lu; Zhou, Shungui; Dini-Andreote, Francisco; Bahram, Mohammad; Yang, Yunfeng; Geisen, Stefan; Zheng, Jie; Wang, Shaopeng; Jiang, Yuji	Body size mediates the functional potential of soil organisms by diversity and community assembly across soil aggregates	MICROBIOLOGICAL RESEARCH	2024	http://dx.doi.org/10.1016/j.micres.2024.127669	metagenomic	benchwork	ND	Sickle		ND	ND	MetaGeneMark	ND	DIAMOND	R
Danielle Karla	Wang, Haocai; He, Xinhua; Zhang, Yuejin; Xiao, Junlan; Wang, Hang; Ma, Mingguo; Tateno, Ryunosuke; Shi, Weiyu	Variations in litter-soil properties between planted and naturally restored forests drive microbial community structure and function	APPLIED SOIL ECOLOGY	2023	http://dx.doi.org/10.1016/j.apsoil.2023.104977	metagenomic	benchwork	ND	fqtrim		IDBA-UD	ND	MetaGeneMark	TPM	Diamond	vegan
		Variations in litter-soil properties between planted and naturally restored forests drive microbial community structure and function				metagenomic			cutadapt						BLAST
Danielle Karla	Meng, Jun; Li, Wenjin; Diao, Chengmei; Li, Zhangtao; Zhao, Jiayi; Haider, Ghulam; Zhang, Haibo; Xu, Jun; Hu, Minjun; Shan, Shengdao; Chen, Huaihai	Microplastics drive microbial assembly, their interactions, and metagenomic functions in two soils with distinct pH and heavy metal availability	JOURNAL OF HAZARDOUS MATERIALS	2023	http://dx.doi.org/10.1016/j.jhazmat.2023.131973	metagenomic	benchwork	ND	Trimmomatic		ND	ND	ND	ND	RefSeq	LEfSe
		Microplastics drive microbial assembly, their interactions, and metagenomic functions in two soils with distinct pH and heavy metal availability				metagenomic									SEED	PRIMER
Danielle Karla	Navas, Mariela; Perez-Esteban, Javier; Torres, Miguel-Angel; Hontoria, Chiquinquira; Moliner, Ana	Taxonomic and functional analysis of soil microbial communities in a mining site across a metal(loid) contamination gradient	EUROPEAN JOURNAL OF SOIL SCIENCE	2021	http://dx.doi.org/10.1111/ejss.12979	metagenomic	benchwork	FastQC	KneadData		ND	ND	ND	ND	CLARK	SPSS
Danielle Karla	Wang, Xinran; Zhu, Jun; Liu, Qianru; Fu, Qingling; Hu, Hongqing; Huang, Qiaoyun	Role of genes encoding microbial carbohydrate-active enzymes in the accumulation and dynamics of organic carbon in subtropical forest soils	SCIENCE OF THE TOTAL ENVIRONMENT	2024	http://dx.doi.org/10.1016/j.scitotenv.2024.170295	metagenomic	benchwork	ND	Trimmomatic		MEGAHIT	ND	MetaGeneMark	CD-HIT	DIAMOND	SPSS
Danielle Karla	Liao, Jingjing; Yuan, Zitong; Wang, Xiangmei; Chen, Tingting; Qian, Kun; Cui, Yuanyuan; Rong, Anping; Zheng, Chunyang; Liu, Yuanxiu; Wang, Diandong; Pan, Limei	Magnesium oxide nanoparticles reduce clubroot by regulating plant defense response and rhizosphere microbial community of tumorous stem mustard (Brassica juncea var. tumida)	FRONTIERS IN MICROBIOLOGY	2024	http://dx.doi.org/10.3389/fmicb.2024.1370427	metagenomic	benchwork	ND	SOAPnuke		MEGAHIT	Bowtie2	MetaGeneMark	ND	DIAMOND	SPSS
Danielle Karla	Pang, Ziqin; Dong, Fei; Liu, Qiang; Lin, Wenxiong; Hu, Chaohua; Yuan, Zhaonian	Soil Metagenomics Reveals Effects of Continuous Sugarcane Cropping on the Structure and Functional Pathway of Rhizospheric Microbial Community	FRONTIERS IN MICROBIOLOGY	2021	http://dx.doi.org/10.3389/fmicb.2021.627569	metagenomic	benchwork	ND	Sickle		MEGAHIT	SOAPaligner	MetaGene	ND	BLAST	SPSS
Danielle Karla	Ji, Guoxu; Hu, Guofu; Liu, Guofu; Bai, Zhenjian; Li, Bing; Li, Dandan; Hongying, L.; Cui, Guowen	Response of soil microbes to Carex meyeriana meadow degeneration caused by overgrazing in inner Mongolia	ACTA OECOLOGICA-INTERNATIONAL JOURNAL OF ECOLOGY	2022	http://dx.doi.org/10.1016/j.actao.2022.103860	metagenomic	benchwork	FASTX-Toolkit	FASTX-Toolkit		FLASH	ND	ND	ND	MG-RAST	PAST
		Response of soil microbes to Carex meyeriana meadow degeneration caused by overgrazing in inner Mongolia				metagenomic									BLAST
Danielle Karla	Li, Bing-Bing; Roley, Sarah S.; Duncan, David S.; Guo, Jiarong; Quensen, John F.; Yu, Han-Qing; Tiedje, James M.	Long-term excess nitrogen fertilizer increases sensitivity of soil microbial community to seasonal change revealed by ecological network and metagenome analyses	SOIL BIOLOGY & BIOCHEMISTRY	2021	http://dx.doi.org/10.1016/j.soilbio.2021.108349	metagenomic	benchwork	ND	BBDuk		MEGAHIT	BBMap	ND	ND	MG-RAST	vegan
Danielle Karla	Poursalavati, Abdonaser; Javaran, Vahid J.; Laforest-Lapointe, Isabelle; Fall, Mamadou L.	Soil Metatranscriptomics: An Improved RNA Extraction Method Toward Functional Analysis Using Nanopore Direct RNA Sequencing	PHYTOBIOMES JOURNAL	2023	http://dx.doi.org/10.1094/PBIOMES-12-22-0108-TA	metatranscriptomic	benchwork	Guppy	Guppy	SortMeRNA	RATTLE	ND	ND	ND	Kraken	ND
		Soil Metatranscriptomics: An Improved RNA Extraction Method Toward Functional Analysis Using Nanopore Direct RNA Sequencing				metatranscriptomic									eggNOG-mapper
		Soil Metatranscriptomics: An Improved RNA Extraction Method Toward Functional Analysis Using Nanopore Direct RNA Sequencing				metatranscriptomic									Trinotate
		Soil Metatranscriptomics: An Improved RNA Extraction Method Toward Functional Analysis Using Nanopore Direct RNA Sequencing				metatranscriptomic									KEGG
Danielle Karla	Gao, Min; Xiong, Chao; Tsui, Clement K. M.; Cai, Lei	Pathogen invasion increases the abundance of predatory protists and their prey associations in the plant microbiome	MOLECULAR ECOLOGY	2024	http://dx.doi.org/10.1111/mec.17228	metagenomic	benchwork	CheckM	Trimmomatic		MEGAHIT	ND	Prokka	CoverM	eggNOG-mapper	vegan
Danielle Karla	Liu, Xiao Jun A.; Han, Shun; Frey, Serita D.; Melillo, Jerry M.; Zhou, Jizhong; Deangelis, Kristen M.	Microbial responses to long-term warming differ across soil microenvironments	ISME COMMUNICATIONS	2024	http://dx.doi.org/10.1093/ismeco/ycae051	metagenomic	benchwork	ND	BBTools		metaSPAdes	ND	Integrated Microbial Genomes Annotation Pipeline	ND	IMG	ND
Danielle Karla	Zhang, Zhihao; Cong, Mengfei; Zhao, Guangxing; Song, Jiaoyang; Du, Yi; Zhang, Yulin; Dong, Xinping; Tariq, Akash; Wang, Weiqi; Zeng, Fanjiang	Soil microbial community dynamics in response to Tamarix ramosissima afforestation in desert lands: Metagenomic insights	LAND DEGRADATION & DEVELOPMENT	2024	http://dx.doi.org/10.1002/ldr.5210	metagenomic	benchwork	ND	FastP		MEGAHIT	SOAPaligner	MetaGene	CD-HIT	BLAST	R
Danielle Karla	Zou, Ziheng; Li, Shuqing; Wu, Jie; Guo, Shumin; Zhang, Yihe; Huang, Mengyuan; Valsami-Jones, Eugenia; Lynch, Iseult; Liu, Xueyan; Wang, Jinyang; Zou, Jianwen	Effects of nanopolystyrene addition on nitrogen fertilizer fate, gaseous loss of N from the soil, and soil microbial community composition	JOURNAL OF HAZARDOUS MATERIALS	2022	http://dx.doi.org/10.1016/j.jhazmat.2022.129509	metagenomic	benchwork	ND	ND		ND	ND		ND	ND	R
Diego Yusta Belsham	Sun, Xuepeng; Chen, Wenbo; Ivanov, Sergey; MacLean, Allyson M.; Wight, Haley; Ramaraj, Thiruvarangan; Mudge, Joann; Harrison, Maria J.; Fei, Zhangjun	Genome and evolution of the arbuscular mycorrhizal fungus Diversispora epigaea (formerly Glomus versiforme) and its bacterial endosymbionts	NEW PHYTOLOGIST	2019	http://dx.doi.org/10.1111/nph.15472	Metagenomics	Benchwork	ND	Trimmomatic	ND	SOAPdenovo2	Pal2nal	Funannotate	ND	Pal2Nal	ND
		Genome and evolution of the arbuscular mycorrhizal fungus Diversispora epigaea (formerly Glomus versiforme) and its bacterial endosymbionts				Metagenomics					SPAdes		Prodigal
		Genome and evolution of the arbuscular mycorrhizal fungus Diversispora epigaea (formerly Glomus versiforme) and its bacterial endosymbionts				metatranscriptomics		ND	Trimmomatic	RepeatMasker	Trinity		ND	ND	Pal2Nal	ND
Diego Yusta Belsham	Dang, Zhenhua; Mclenachan, Patricia A.; Lockhart, Peter J.; Waipara, Nick; Er, Orhan; Reynolds, Christy; Blanchon, Dan	Metagenome Profiling Identifies Potential Biocontrol Agents for Selaginella kraussiana in New Zealand	GENES	2019	http://dx.doi.org/10.3390/genes10020106	Metagenomics	Benchwork	SolexaQA	Trimmomatic		ND	BWA	ND	ND	DIAMOND	ND
Diego Yusta Belsham	Kothe, Caroline Isabel; Car, Christian; Mazel, Florent; Zilber, David; Cruz-Morales, Pablo; Mohellibi, Nacer; Evans, Joshua D.	Novel misos shape distinct microbial ecologies: opportunities for flavourful sustainable food innovation	FOOD RESEARCH INTERNATIONAL	2024	http://dx.doi.org/10.1016/j.foodres.2024.114490	Metagenomics	Benchwork	CheckM	metaWRAP		MEGAHIT	MetaPhlAn	ND	ND	iTOL	R
		Novel misos shape distinct microbial ecologies: opportunities for flavourful sustainable food innovation				Metagenomics		BUSCO
Diego Yusta Belsham	Scotti, Riccardo; Mitchell, Alex L.; Pane, Catello; Finn, Rob D.; Zaccardelli, Massimo	Microbiota Characterization of Agricultural Green Waste-Based Suppressive Composts Using Omics and Classic Approaches	AGRICULTURE-BASEL	2020	http://dx.doi.org/10.3390/agriculture10030061	Metagenomics	Benchwork	FastQC	FastQC		MetaSPAdes	ND	ND	ND	ND	R
Diego Yusta Belsham	An, Xuejiao; Chen, Yan; Chen, Guotao; Feng, Linlin; Zhang, Qinghua	Integrated metagenomic and metaproteomic analyses reveal potential degradation mechanism of azo dye-Direct Black G by thermophilic microflora	ECOTOXICOLOGY AND ENVIRONMENTAL SAFETY	2020	http://dx.doi.org/10.1016/j.ecoenv.2020.110557	Metagenomics	Benchwork	ND	ND		ND	ND	MetaGeneMark	ND	BLAST	SPSS	ORF prediction = MetaGeneMarker
		Integrated metagenomic and metaproteomic analyses reveal potential degradation mechanism of azo dye-Direct Black G by thermophilic microflora				proteomics									Proteome Discover	SPSS
		Integrated metagenomic and metaproteomic analyses reveal potential degradation mechanism of azo dye-Direct Black G by thermophilic microflora				proteomics									Mascot
Diego Yusta Belsham	Bieker, Vanessa C.; Barreiro, Fatima Sanchez; Rasmussen, Jacob A.; Brunier, Marie; Wales, Nathan; Martin, Michael D.	Metagenomic analysis of historical herbarium specimens reveals a postmortem microbial community	MOLECULAR ECOLOGY RESOURCES	2020	http://dx.doi.org/10.1111/1755-0998.13174	Metagenomics	Benchwork	ND	ND		MEGAN	BWA		ND	ND	R
Diego Yusta Belsham	Chen, Yingrun; Hajslova, Jana; Schusterova, Dana; Uttl, Leos; Vymazal, Jan; Chen, Zhongbing	Transformation and degradation of tebuconazole and its metabolites in constructed wetlands with arbuscular mycorrhizal fungi colonization	WATER RESEARCH	2024	http://dx.doi.org/10.1016/j.watres.2024.122129	Metagenomics	Benchwork	ND	ND		ND	ND	ND	ND	DIAMOND	R	Only has info in the supplementary materials, limited methods in paper but they conducted "high-throughput sequencing was performed using NovaSeq 6000"
		Transformation and degradation of tebuconazole and its metabolites in constructed wetlands with arbuscular mycorrhizal fungi colonization				Metagenomics									KEGG
Diego Yusta Belsham	Zheng, Yunting; Yu, Shuyi; Li, Yizhong; Peng, Jun; Yu, Junxia; Chi, Ruan; Xiao, Chunqiao	Efficient bioimmobilization of cadmium contamination in phosphate mining wastelands by the phosphate solubilizing fungus Penicillium oxalicum ZP6	BIOCHEMICAL ENGINEERING JOURNAL	2022	http://dx.doi.org/10.1016/j.bej.2022.108667	Metagenomics	In silico	Majorbio cloud platform	Majorbio cloud platform		Majorbio cloud platform	ND	ND	ND	ND	Majorbio cloud platform
Diego Yusta Belsham	Li, L.; Li, C. -B.; Wu, Y. -H.; Li, B.; Wu, Y. -R.; Yan, Z. -Y.	Combining Metabolomics and Metagenomics to Analyze the Biosynthetic Potential of Culturable Endophytic Fungi Isolated from Salvia miltiorrhiza	APPLIED BIOCHEMISTRY AND MICROBIOLOGY	2023	http://dx.doi.org/10.1134/S0003683823050095	Metagenomics	Benchwork	ReadFq	ReadFq		SOAPdenovo	Bowtie	ND	ND	MEGAN	Tutools
		Combining Metabolomics and Metagenomics to Analyze the Biosynthetic Potential of Culturable Endophytic Fungi Isolated from Salvia miltiorrhiza				Metagenomics					MEGAHIT
		Combining Metabolomics and Metagenomics to Analyze the Biosynthetic Potential of Culturable Endophytic Fungi Isolated from Salvia miltiorrhiza				Metagenomics					METAWrap
Diego Yusta Belsham	Yao, Yanpo; Gao, Suyan; Ding, Xiaoxia; Zhang, Qi; Li, Peiwu	Topography effect on Aspergillus flavus occurrence and aflatoxin B1 contamination associated with peanut	CURRENT RESEARCH IN MICROBIAL SCIENCES	2021	http://dx.doi.org/10.1016/j.crmicr.2021.100021	Metatranscriptomics	Benchwork	Trinity	Tgicl	ND	ND	ND	ND	ND	NR	ND
		Topography effect on Aspergillus flavus occurrence and aflatoxin B1 contamination associated with peanut				Metatranscriptomics									Swiss-Prot
		Topography effect on Aspergillus flavus occurrence and aflatoxin B1 contamination associated with peanut				Metatranscriptomics									KEGG
Diego Yusta Belsham	Giampetruzzi, Annalisa; Baptista, Paula; Morelli, Massimiliano; Cameirao, Cristina; Neto, Teresa Lino; Costa, Daniela; D'Attoma, Giusy; Abou Kubaa, Raied; Altamura, Giuseppe; Saponari, Maria; Pereira, Jose Alberto; Saldarelli, Pasquale	Differences in the Endophytic Microbiome of Olive Cultivars Infected by Xylella fastidiosa across Seasons	PATHOGENS	2020	http://dx.doi.org/10.3390/pathogens9090723	Metagenomics	Benchwork	FastQC	FastQC		Kraken	Kraken	ND	MEGAN	BLAST	PAST
Diego Yusta Belsham	Miyauchi, Shingo; Kiss, Eniko; Kuo, Alan; Drula, Elodie; Kohler, Annegret; Sanchez-Garcia, Marisol; Morin, Emmanuelle; Andreopoulos, Bill; Barry, Kerrie W.; Bonito, Gregory; Buee, Marc; Carver, Akiko; Chen, Cindy; Cichocki, Nicolas; Clum, Alicia; Culley, David; Crous, Pedro W.; Fauchery, Laure; Girlanda, Mariangela; Hayes, Richard D.; Keri, Zsofia; LaButti, Kurt; Lipzen, Anna; Lombard, Vincent; M…	Large-scale genome sequencing of mycorrhizal fungi provides insights into the early evolution of symbiotic traits	NATURE COMMUNICATIONS	2020	http://dx.doi.org/10.1038/s41467-020-18795-w	Metagenomics	Benchwork	ND	ND		ALLPATHS-LG	ND		ND	JGI Annotation Pipeline	vegan
		Large-scale genome sequencing of mycorrhizal fungi provides insights into the early evolution of symbiotic traits				Metagenomics					Falcon					R
		Large-scale genome sequencing of mycorrhizal fungi provides insights into the early evolution of symbiotic traits				Metagenomics					Celera Assembler
		Large-scale genome sequencing of mycorrhizal fungi provides insights into the early evolution of symbiotic traits				metatranscriptomics		ND	ND		Trinity	ND			JGI Annotation Pipeline	vegan
		Large-scale genome sequencing of mycorrhizal fungi provides insights into the early evolution of symbiotic traits				metatranscriptomics					Rnnotator					R
Diego Yusta Belsham	Graham, Linda E.; Graham, James M.; Knack, Jennifer J.; Trest, Marie T.; Piotrowski, Michael J.; Arancibia-Avila, Patricia	A Sub-Antarctic Peat Moss Metagenome Indicates Microbiome Resilience to Stress and Biogeochemical Functions of Early Paleozoic Terrestrial Ecosystems	INTERNATIONAL JOURNAL OF PLANT SCIENCES	2017	http://dx.doi.org/10.1086/693019	Metagenomics	Benchwork	SILVA	SILVA	SILVA	SILVA	SILVA	ND	SILVA	SILVA	SILVA
Diego Yusta Belsham	Nuccio, Erin E.; Starr, Evan; Karaoz, Ulas; Brodie, Eoin L.; Zhou, Jizhong; Tringe, Susannah G.; Malmstrom, Rex R.; Woyke, Tanja; Banfield, Jillian F.; Firestone, Mary K.; Pett-Ridge, Jennifer	Niche differentiation is spatially and temporally regulated in the rhizosphere	ISME JOURNAL	2020	http://dx.doi.org/10.1038/s41396-019-0582-x	Metatranscriptomics	Benchwork	ND	fastqtrimmer	bowtie2	ND	ND	Prodigal	ND	dbCAN2	DESeq2
		Niche differentiation is spatially and temporally regulated in the rhizosphere				Metatranscriptomics			DUK						KEGG	vegan
		Niche differentiation is spatially and temporally regulated in the rhizosphere				Metatranscriptomics									ggKbase
Diego Yusta Belsham	Bona, E.; Massa, N.; Novello, G.; Boatti, L.; Cesaro, P.; Todeschini, V.; Magnelli, V.; Manfredi, M.; Marengo, E.; Mignone, F.; Berta, G.; Lingua, G.; Gamalero, E.	Metaproteomic characterization of the Vitis vinifera rhizosphere	FEMS MICROBIOLOGY ECOLOGY	2019	http://dx.doi.org/10.1093/femsec/fiy204	Metaproteomics	Benchwork	ND	ND		Mascot			ND	Mascot	StatView
Diego Yusta Belsham	Yang, Yu; Che, You; Liu, Lei; Wang, Chunxiao; Yin, Xiaole; Deng, Yu; Yang, Chao; Zhang, Tong	Rapid absolute quantification of pathogens and ARGs by nanopore sequencing	SCIENCE OF THE TOTAL ENVIRONMENT	2022	http://dx.doi.org/10.1016/j.scitotenv.2021.152190	Metagenomic	Benchwork	ND	ND		ND	minimap2	ND	ND	ND	ND
Diego Yusta Belsham	Bahram, Mohammad; Netherway, Tarquin; Frioux, Clemence; Ferretti, Pamela; Coelho, Luis Pedro; Geisen, Stefan; Bork, Peer; Hildebrand, Falk	Metagenomic assessment of the global diversity and distribution of bacteria and fungi	ENVIRONMENTAL MICROBIOLOGY	2021	http://dx.doi.org/10.1111/1462-2920.15314	Metagenomic	In silico	ND	sdm read filtering software		FLASH	ND	ND	ND	DIAMOND	vegan
		Metagenomic assessment of the global diversity and distribution of bacteria and fungi				Metagenomic			SortMeRNA						MATAFILER
Erika Buscardo	Huang, Xinhui; Zheng, Yuting; Li, Panfeng; Cui, Jixiao; Sui, Peng; Chen, Yuanquan; Gao, Wangsheng	Organic management increases beneficial microorganisms and promotes the stability of microecological networks in tea plantation soil	FRONTIERS IN MICROBIOLOGY	2023	http://dx.doi.org/10.3389/fmicb.2023.1237842	metagenomic	Benchwork	FastP	FastP		Megahit	SOAPaligner	Prodigal	CD-HIT	Diamond	QIIME2
		Organic management increases beneficial microorganisms and promotes the stability of microecological networks in tea plantation soil				metagenomic										vegan
		Organic management increases beneficial microorganisms and promotes the stability of microecological networks in tea plantation soil				metagenomic										SmartPLS
Erika Buscardo	Rosado-Porto, David; Ratering, Stefan; Moser, Gerald; Deppe, Marianna; Mueller, Christoph; Schnell, Sylvia	Soil metatranscriptome demonstrates a shift in C, N, and S metabolisms of a grassland ecosystem in response to elevated atmospheric CO2	FRONTIERS IN MICROBIOLOGY	2022	http://dx.doi.org/10.3389/fmicb.2022.937021	metatranscriptomics	Benchwork	ND	ND	ND	Megahit	Bowtie2	Barrnap	ND	Diamond	SQMtools	RNAs prediction, Barrnap: tRNA/tmRNA prediction, Aragorn; open reading frames (ORFs) prediction, Prodigal
		Soil metatranscriptome demonstrates a shift in C, N, and S metabolisms of a grassland ecosystem in response to elevated atmospheric CO2				metatranscriptomics							Aragorn			Microbiome
		Soil metatranscriptome demonstrates a shift in C, N, and S metabolisms of a grassland ecosystem in response to elevated atmospheric CO2				metatranscriptomics							Prodigal			ALDEx2
		Soil metatranscriptome demonstrates a shift in C, N, and S metabolisms of a grassland ecosystem in response to elevated atmospheric CO2				metatranscriptomics										Phyloseq
Erika Buscardo	Chai, Xiaohong; Qu, Yuanyuan; Wu, Qinxuan; Wang, Junfeng; Khan, Farhat Ullah; Du, Feng; Xu, Xuexuan	Land-use-driven changes in functional profiles of microbial lipid metabolism affect soil water repellency	CATENA	2024	http://dx.doi.org/10.1016/j.catena.2024.108215	metagenomic	Benchwork	FastP	FastP		Megahit	Bowtie2	MetaGeneMark	CD-HIT	Diamond	vegan	open reading frame (ORF) prediction, Meta Gene Mark
		Land-use-driven changes in functional profiles of microbial lipid metabolism affect soil water repellency				metagenomic										Gephi
		Land-use-driven changes in functional profiles of microbial lipid metabolism affect soil water repellency				metagenomic										Genescloud tools
		Land-use-driven changes in functional profiles of microbial lipid metabolism affect soil water repellency				metagenomic										BIOENV analysis
		Land-use-driven changes in functional profiles of microbial lipid metabolism affect soil water repellency				metagenomic										linkET
		Land-use-driven changes in functional profiles of microbial lipid metabolism affect soil water repellency				metagenomic										A3
Erika Buscardo	Choma, Michal; Barta, Jiri; Santruckova, Hana; Urich, Tim	Low abundance of Archaeorhizomycetes among fungi in soil metatranscriptomes	SCIENTIFIC REPORTS	2016	http://dx.doi.org/10.1038/srep38455	metatranscriptomics	Benchwork	ND	PRINSEQ	SortMeRNA	ND	ND	ND	ND	BLAST	Cytoscape
		Low abundance of Archaeorhizomycetes among fungi in soil metatranscriptomes				metatranscriptomics									CREST
		Low abundance of Archaeorhizomycetes among fungi in soil metatranscriptomes				metatranscriptomics									MEGAN
Erika Buscardo	Neal, Andrew L.; Bacq-Labreuil, Aurelie; Zhang, Xiaoxian; Clark, Ian M.; Coleman, Kevin; Mooney, Sacha J.; Ritz, Karl; Crawford, John W.	Soil as an extended composite phenotype of the microbial metagenome	SCIENTIFIC REPORTS	2020	http://dx.doi.org/10.1038/s41598-020-67631-0	metagenomic	Benchwork	ND	Trimmomatic		ND	ND	ND	nd	DIAMOND	MicrobiomeAnalyst
		Soil as an extended composite phenotype of the microbial metagenome				metagenomic									MEGAN	PAST
		Soil as an extended composite phenotype of the microbial metagenome				metagenomic										PRIMER
Erika Buscardo	Li, Yanan; Wang, Chengyu; Wang, Tianye; Liu, Yutao; Jia, Shuxia; Gao, Yunhang; Liu, Shuxia	Effects of Different Fertilizer Treatments on Rhizosphere Soil Microbiome Composition and Functions	LAND	2020	http://dx.doi.org/10.3390/land9090329	metagenomic	Benchwork	FastQC	FastQC		nd	Cluster Database software	ND	nd	nd	CANOCO	Material and Methods are not properly described to allow the reproducibility of the study
Erika Buscardo	Pais, Andrew; Ristaino, Jean; Whetten, Ross; Xiang, Qiu-Yun (Jenny)	Metagenomic study reveals hidden relationships among fungal diversity, variation of plant disease, and genetic distance in Cornus florida (Cornaceae)	FRONTIERS IN PLANT SCIENCE	2024	http://dx.doi.org/10.3389/fpls.2023.1282188	metagenomic	In silico	nd	nd		nd	Bowtie2	ND	ND	ND	QIIME	refer to previous studies and does not mention all the eprograms used for statistical analyses
		Metagenomic study reveals hidden relationships among fungal diversity, variation of plant disease, and genetic distance in Cornus florida (Cornaceae)				metagenomic										R
Erika Buscardo	Naseem, Mariya; Verma, Praveen C.; Raghuwanshi, Richa; Gaur, Vivek K.; Singh, Manisha; Seth, Srishti; Srivastava, Pankaj Kumar	Soil Microbiome and its Functional Attributes Under the Gradient of Arsenic Contamination in Paddy Soils	WATER AIR AND SOIL POLLUTION	2024	http://dx.doi.org/10.1007/s11270-024-07412-x	metagenomic	Benchwork	nd	nd		SOAPdenovo	nd	MetaGeneMark		Kaiju	nd
		Soil Microbiome and its Functional Attributes Under the Gradient of Arsenic Contamination in Paddy Soils				metagenomic					MEGAHIT				AsgeneDB
		Soil Microbiome and its Functional Attributes Under the Gradient of Arsenic Contamination in Paddy Soils				metagenomic									MG-RAST
Erika Buscardo	Sun, Jiao; Zhang, Xiaoqing; Gong, Xiaoqiang; Sun, Yuhuan; Zhang, Shuwu; Wang, Fayuan	Metagenomic analysis reveals gene taxonomic and functional diversity response to microplastics and cadmium in an agricultural soil	ENVIRONMENTAL RESEARCH	2024	http://dx.doi.org/10.1016/j.envres.2024.118673	metagenomic	Benchwork	nd	nd		IDBA-UD		Prodigal	nd	Megan	SPSS
Erika Buscardo	Sun, Haoran; Liu, Jiayi; Wu, Jinghui; Hu, Hanying; Chen, Qiubei; Fang, Hongyan; Tao, Ke	Effects of alpine grassland degradation on soil microbial community structure and metabolic activity in the Qinghai-Tibet Plateau	APPLIED SOIL ECOLOGY	2024	http://dx.doi.org/10.1016/j.apsoil.2024.105458	metagenomic	Benchwork	FastP	FastP		Megahit	SOAPaligner	Prodigal	CD-HIT	DIAMOND	vegan	open reading frame (ORF) prediction, Prodigal
		Effects of alpine grassland degradation on soil microbial community structure and metabolic activity in the Qinghai-Tibet Plateau				metagenomic									HMMscan	SPSS
Erika Buscardo	Wang, Shilin; Abalori, Theophilus Atio; Wang, Wenhu; Deng, Xiuxia; Liu, Wanting; Wang, Jinlan; Cao, Wenxia	Response of soil microbial compositional and functional heterogeneity to grazing exclusion in alpine shrub and meadows in the Qinghai-Tibet Plateau	FRONTIERS IN MICROBIOLOGY	2022	http://dx.doi.org/10.3389/fmicb.2022.1038805	metagenomic	Benchwork	FastQC	Trimmomatic			Bowtie2	ND	nd	Kraken2	vegan
		Response of soil microbial compositional and functional heterogeneity to grazing exclusion in alpine shrub and meadows in the Qinghai-Tibet Plateau				metagenomic									HUMAnN2	Braken
Erika Buscardo	Zafra, German; Taylor, Todd D.; Absalon, Angel E.; Cortes-Espinosa, Diana V.	Comparative metagenomic analysis of PAH degradation in soil by a mixed microbial consortium	JOURNAL OF HAZARDOUS MATERIALS	2016	http://dx.doi.org/10.1016/j.jhazmat.2016.07.060	metagenomic	Benchwork	FastQC	FastQC		MG-RAST	MG-RAST	ND	MG-RAST	MG-RAST	SPSS
		Comparative metagenomic analysis of PAH degradation in soil by a mixed microbial consortium				metagenomic									MEGAN
		Comparative metagenomic analysis of PAH degradation in soil by a mixed microbial consortium				metagenomic									STAMP
		Comparative metagenomic analysis of PAH degradation in soil by a mixed microbial consortium				metagenomic									BLAST
Erika Buscardo	Qiao, Jiangtao; Liu, Jingyu; Palomo, Alejandro; Bostick, Benjamin C. C.; Phan, Kongkea; Zheng, Yan; Li, Fangbai	Prevalence of Methylated Arsenic and Microbial Arsenic Methylation Genes in Paddy Soils of the Mekong Delta	ENVIRONMENTAL SCIENCE & TECHNOLOGY	2023	http://dx.doi.org/10.1021/acs.est.3c00210	metagenomic	Benchwork	ND	Trimmomatic		Megahit	CoverM	Prodigal	CD-HIT	Kraken2	SPSS	open reading frame (ORF) prediction, Prodigal
		Prevalence of Methylated Arsenic and Microbial Arsenic Methylation Genes in Paddy Soils of the Mekong Delta				metagenomic									DIAMOND
		Prevalence of Methylated Arsenic and Microbial Arsenic Methylation Genes in Paddy Soils of the Mekong Delta				metagenomic									BLAST
Erika Buscardo	Starke, Robert; Fiore-Donno, Anna Maria; White, Richard Allen; Fernandes, Maysa Lima Parente; Martinovic, Tijana; Bastida, Felipe; Delgado-Baquerizo, Manuel; Jehmlich, Nico	Biomarker metaproteomics for relative taxa abundances across soil organisms	SOIL BIOLOGY & BIOCHEMISTRY	2022	http://dx.doi.org/10.1016/j.soilbio.2022.108861	metaproteomics	In silico								Proteome Discoverer	R
		Biomarker metaproteomics for relative taxa abundances across soil organisms				metaproteomics									Prophane
Erika Buscardo	Riley, Robert; Bowers, Robert M.; Camargo, Antonio Pedro; Campbell, Ashley; Egan, Rob; Eloe-Fadrosh, Emiley A.; Foster, Brian; Hofmeyr, Steven; Huntemann, Marcel; Kellom, Matthew; Kimbrel, Jeffrey A.; Oliker, Leonid; Yelick, Katherine; Pett-Ridge, Jennifer; Salamov, Asaf; Varghese, Neha J.; Clum, Alicia	Terabase-Scale Coassembly of a Tropical Soil Microbiome	MICROBIOLOGY SPECTRUM	2023	http://dx.doi.org/10.1128/spectrum.00200-23	metagenomic	Benchwork	BBTools	BFC		metaSPAdes	BBMap	Prodigal	nd	BBTools	Nonpareil3
		Terabase-Scale Coassembly of a Tropical Soil Microbiome				metagenomic					MetaHipMer2	MetaHipMer2	GeneMarkS-2		HMMER
		Terabase-Scale Coassembly of a Tropical Soil Microbiome				metagenomic									CRT-CLI
		Terabase-Scale Coassembly of a Tropical Soil Microbiome				metagenomic									IMG Annotation Pipeline
Joana Larrere	Catalina Alvarez-Yela, Astrid; Camila Alvarez-Silva, Maria; Restrepo, Silvia; Husserl, Johana; Mercedes Zambrano, Maria; Danies, Giovanna; Gomez, Jorge M.; Gonzalez Barrios, Andres Fernando	Influence of agricultural activities in the structure and metabolic functionality of paramo soil samples in Colombia studied using a metagenomics analysis in dynamic state	ECOLOGICAL MODELLING	2017	http://dx.doi.org/10.1016/j.ecolmodel.2017.02.010	metagenomics	Benchwork	FASTX-Toolkit	FASTX-Toolkit		CLC assembler	ND	Glimmer MG	ND	MEGA
		Influence of agricultural activities in the structure and metabolic functionality of paramo soil samples in Colombia studied using a metagenomics analysis in dynamic state				metagenomics									Metapathways
		Influence of agricultural activities in the structure and metabolic functionality of paramo soil samples in Colombia studied using a metagenomics analysis in dynamic state				metagenomics									KAAS
Joana Larrere	Mendes, Lucas William; de Chaves, Miriam Goncalves; Fonseca, Mariley de Cassia; Mendes, Rodrigo; Raaijmakers, Jos M.; Tsai, Siu Mui	Resistance Breeding of Common Bean Shapes the Physiology of the Rhizosphere Microbiome	FRONTIERS IN MICROBIOLOGY	2019	http://dx.doi.org/10.3389/fmicb.2019.02252	metatranscriptomics	In silico	ND	ND	ND	ND	ND	Prodigal	ND	DIAMOND	PAST	They are using metatranscriptome generated with previous study, they don't detail all the programs used;ORF predicition= PRODIGAL
		Resistance Breeding of Common Bean Shapes the Physiology of the Rhizosphere Microbiome				metatranscriptomics									MEGAN	STAMP
Joana Larrere	Kong, Ping; Sharifi, Melissa; Bordas, Adria; Hong, Chuanxue	Differential Tolerance to Calonectria pseudonaviculata of English Boxwood Plants Associated with the Complexity of Culturable Fungal and Bacterial Endophyte Communities	PLANTS-BASEL	2021	http://dx.doi.org/10.3390/plants10112244	metagenomics	Benchwork	ND	ND		ND	ND	ND	ND	Centrifuge	ND	They used the WIMP workflow on EP2ME (for nanopore sequencing)
Joana Larrere	Wilhelm, Roland C.; Cardenas, Erick; Maas, Kendra R.; Leung, Hilary; McNeil, Larisa; Berch, Shannon; Chapman, William; Hope, Graeme; Kranabetter, J. M.; Dube, Stephane; Busse, Matt; Fleming, Robert; Hazlett, Paul; Webster, Kara L.; Morris, David; Scott, D. Andrew; Mohn, William W.	Biogeography and organic matter removal shape long-term effects of timber harvesting on forest soil microbial communities	ISME JOURNAL	2017	http://dx.doi.org/10.1038/ismej.2017.109	metagenomics	Benchwork	ND	ND		ND	ND	ND	ND	FUNGuild	vegan
		Biogeography and organic matter removal shape long-term effects of timber harvesting on forest soil microbial communities				metagenomics					SGA				IMG Annotation Pipeline	MEGA X
Joana Larrere	Xu, Yunjian; Chen, Zhe; Li, Xiaoyu; Tan, Jing; Liu, Fang; Wu, Jianping	The mechanism of promoting rhizosphere nutrient turnover for arbuscular mycorrhizal fungi attributes to recruited functional bacterial assembly	MOLECULAR ECOLOGY	2023	http://dx.doi.org/10.1111/mec.16880	metagenomics	Benchwork	FastQC	Trimmomatic		MEGAHIT	Bowtie2	Prodigal	CD-HIT	DIAMOND	vegan	ORF prediction=Prodigal
Joana Larrere	D'Alo, Federica; Zucconi, Laura; Onofri, Silvano; Canini, Fabiana; Cannone, Nicoletta; Malfasi, Francesco; Morais, Daniel Kumazawa; Starke, Robert	Effects of 5-year experimental warming in the Alpine belt on soil Archaea: Multi-omics approaches and prospects	ENVIRONMENTAL MICROBIOLOGY REPORTS	2023	http://dx.doi.org/10.1111/1758-2229.13152	metagenomics	Benchwork	ND	ND		MEGAHIT	Bowtie2	MG-RAST	ND	MG-RAST	R
		Effects of 5-year experimental warming in the Alpine belt on soil Archaea: Multi-omics approaches and prospects				metagenomics									HMMER
		Effects of 5-year experimental warming in the Alpine belt on soil Archaea: Multi-omics approaches and prospects				metatranscriptomics		ND	ND	ND	ND	ND	ND	ND	ND	R
Joana Larrere	Li, Yunliang; Tremblay, Julien; Bainard, Luke D.; Cade-Menun, Barbara; Hamel, Chantal	Long-term effects of nitrogen and phosphorus fertilization on soil microbial community structure and function under continuous wheat production	ENVIRONMENTAL MICROBIOLOGY	2020	http://dx.doi.org/10.1111/1462-2920.14824	metagenomics	Benchwork	ND	Trimmomatic		MEGAHIT	BWA	MetageneMark	edgeR		QIIME
		Long-term effects of nitrogen and phosphorus fertilization on soil microbial community structure and function under continuous wheat production				metagenomics										vegan
Joana Larrere	Goss-Souza, Dennis; Mendes, Lucas William; Rodrigues, Jorge Luiz Mazza; Tsai, Siu Mui	Ecological Processes Shaping Bulk Soil and Rhizosphere Microbiome Assembly in a Long-Term Amazon Forest-to-Agriculture Conversion	MICROBIAL ECOLOGY	2020	http://dx.doi.org/10.1007/s00248-019-01401-y	metagenomics	Benchwork	ND	Phred algorithm		FLASH	ND	ND	R	MG-RAST	vegan
		Ecological Processes Shaping Bulk Soil and Rhizosphere Microbiome Assembly in a Long-Term Amazon Forest-to-Agriculture Conversion				metagenomics										TeTame
		Ecological Processes Shaping Bulk Soil and Rhizosphere Microbiome Assembly in a Long-Term Amazon Forest-to-Agriculture Conversion				metagenomics										Canoco
Joana Larrere	Enebe, Matthew Chekwube; Babalola, Olubukola Oluranti	Effects of inorganic and organic treatments on the microbial community of maize rhizosphere by a shotgun metagenomics approach	ANNALS OF MICROBIOLOGY	2020	http://dx.doi.org/10.1186/s13213-020-01591-8	metagenomics	Benchwork	MG-RAST	MG-RAST		MG-RAST	MG-RAST	ND	MG-RAST	MG-RAST	Canoco	They used MG-RAST online server for the whole process
		Effects of inorganic and organic treatments on the microbial community of maize rhizosphere by a shotgun metagenomics approach				metagenomics										PAST
Joana Larrere	Liu, Zhixiang; Ying, Jizhe; Liu, Chengcheng	Changes in Rhizosphere Soil Microorganisms and Metabolites during the Cultivation of Fritillaria cirrhosa	BIOLOGY-BASEL	2024	http://dx.doi.org/10.3390/biology13050334	metagenomics	Benchwork	FastQC	KneadData		ND	ND		ND	HUMAn2	Braken
		Changes in Rhizosphere Soil Microorganisms and Metabolites during the Cultivation of Fritillaria cirrhosa				metagenomics									Kraken2
Joana Larrere	Sultan, Abida; Andersen, Birgit; Svensson, Birte; Finnie, Christine	Exploring the Plant-Microbe Interface by Profiling the Surface-Associated Proteins of Barley Grains	JOURNAL OF PROTEOME RESEARCH	2016	http://dx.doi.org/10.1021/acs.jproteome.5b01042	metaproteomics	Benchwork								Mascot	ND
Joana Larrere	Zhao, Weisong; Li, Shezeng; Dong, Lihong; Wang, Peipei; Lu, Xiuyun; Zhang, Xiaoyun; Su, Zhenhe; Guo, Qinggang; Ma, Ping	Effects of different crop rotations on the incidence of cotton Verticillium wilt and structure and function of the rhizospheric microbial community	PLANT AND SOIL	2023	http://dx.doi.org/10.1007/s11104-022-05842-2	metagenomics	Benchwork	ND	ND		MEGAHIT	SOAPaligner	MetaGene	CD-HIT	BLAST	Canoco	ORF prediction= MetaGene
		Effects of different crop rotations on the incidence of cotton Verticillium wilt and structure and function of the rhizospheric microbial community				metagenomics									DIAMOND	QIIME
Joana Larrere	Cruz-Silva, Ana; Laureano, Goncalo; Pereira, Marcelo; Dias, Ricardo; da Silva, Jose Moreira; Oliveira, Nuno; Gouveia, Catarina; Cruz, Cristina; Gama-Carvalho, Margarida; Alagna, Fiammetta; Duarte, Bernardo; Figueiredo, Andreia	A New Perspective for Vineyard Terroir Identity: Looking for Microbial Indicator Species by Long Read Nanopore Sequencing	MICROORGANISMS	2023	http://dx.doi.org/10.3390/microorganisms11030672	metagenomics	Benchwork	ND	Prinseq-lite		ND	ND	ND	ND	Kraken2	Vegan
		A New Perspective for Vineyard Terroir Identity: Looking for Microbial Indicator Species by Long Read Nanopore Sequencing				metagenomics										R
		A New Perspective for Vineyard Terroir Identity: Looking for Microbial Indicator Species by Long Read Nanopore Sequencing				metagenomics										DiscriMiner
		A New Perspective for Vineyard Terroir Identity: Looking for Microbial Indicator Species by Long Read Nanopore Sequencing				metagenomics										Cytoscap
Joana Larrere	Venturini, Andressa M.; Dias, Naissa M. S.; Gontijo, Julia B.; Yoshiura, Caio A.; Paula, Fabiana S.; Meyer, Kyle M.; Nakamura, Fernanda M.; da Franca, Aline G.; Borges, Clovis D.; Barlow, Jos; Berenguer, Erika; Nusslein, Klaus; Rodrigues, Jorge L. M.; Bohannan, Brendan J. M.; Tsai, Siu M.	Increased soil moisture intensifies the impacts of forest-to-pasture conversion on methane emissions and methane-cycling communities in the Eastern Amazon	ENVIRONMENTAL RESEARCH	2022	http://dx.doi.org/10.1016/j.envres.2022.113139	metagenomics	Benchwork	MG-RAST	MG-RAST		MG-RAST	MG-RAST	ND	MG-RAST	MG-RAST	vegan	They used MG-RAST online server for the whole process
Joana Larrere	Passarini, Michel Rodrigo Zambrano; Ottoni, Julia Ronzella; Costa, Paulo Emilio dos Santos; Hissa, Denise Cavalvante; Falcao, Raul Maia; Melo, Vania Maria Maciel; Balbino, Valdir Queiroz; Mendonca, Luiz Alberto Ribeiro; Lima, Maria Gorethe de Sousa; Coutinho, Henrique Douglas Melo; Verde, Leandro Costa Lima	Fungal community diversity of heavy metal contaminated soils revealed by metagenomics	ARCHIVES OF MICROBIOLOGY	2022	http://dx.doi.org/10.1007/s00203-022-02860-7	metagenomics	Benchwork	FastQC	Trimmomatic		metaSPAdes	ND	ND	ND	MG-RAST	PAST
		Fungal community diversity of heavy metal contaminated soils revealed by metagenomics				metagenomics					Redundans
Joana Larrere	Wang, Shuzhen; Chen, Wenwen; Gao, Qianqian; Zhou, Chuifan	Dynamic Changes of Rhizosphere Soil Microbiome and Functional Genes Involved in Carbon and Nitrogen Cycling in Chinese Fir Monoculture	FORESTS	2022	http://dx.doi.org/10.3390/f13111906	metagenomics	Benchwork	ND	ND		MEGAHIT	Bowtie	Prodigal	CD-HIT	DIAMOND	vegan	ORF prediction = prodigal
		Dynamic Changes of Rhizosphere Soil Microbiome and Functional Genes Involved in Carbon and Nitrogen Cycling in Chinese Fir Monoculture				metagenomics									MEGAN6
		Dynamic Changes of Rhizosphere Soil Microbiome and Functional Genes Involved in Carbon and Nitrogen Cycling in Chinese Fir Monoculture				metagenomics									KOBAS
		Dynamic Changes of Rhizosphere Soil Microbiome and Functional Genes Involved in Carbon and Nitrogen Cycling in Chinese Fir Monoculture				metagenomics									HMMER
Joana Larrere	Kui, Ling; Chen, Baozheng; Chen, Jian; Sharifi, Rouhallah; Dong, Yang; Zhang, Zhanjiang; Miao, Jianhua	A Comparative Analysis on the Structure and Function of the Panax notoginseng Rhizosphere Microbiome	FRONTIERS IN MICROBIOLOGY	2021	http://dx.doi.org/10.3389/fmicb.2021.673512	metagenomics	Benchwork	ND	SOAPnuke		MEGAHIT	Bowtie2	Prodigal	MmSeq2	DIAMOND	DEseq2	ORF prediction = prodigal
		A Comparative Analysis on the Structure and Function of the Panax notoginseng Rhizosphere Microbiome				metagenomics								Linclust		R
Joana Larrere	Likar, Matevz; Grasic, Mateja; Stres, Blaz; Regvar, Marjana; Gaberscik, Alenka	Metagenomics reveals effects of fluctuating water conditions on functional pathways in plant litter microbial community	SCIENTIFIC REPORTS	2023	http://dx.doi.org/10.1038/s41598-023-49044-x	metagenomics	Benchwork	MG-RAST	MG-RAST		MG-RAST	MG-RAST	ND	MG-RAST	MG-RAST	DESeq2	They used MG-RAST online server for the whole process
		Metagenomics reveals effects of fluctuating water conditions on functional pathways in plant litter microbial community				metagenomics										vegan
Marina Omacini	Bomberg, Malin; Miettinen, Hanna; Kinnunen, Paivi	Seasonal variation in metabolic profiles and microbial communities in a subarctic ore processing plant	ENVIRONMENTAL MICROBIOLOGY REPORTS	2024	http://dx.doi.org/10.1111/1758-2229.13284	metagenomics	Benchwork	FastQC	Trimmomatic		MegaHit	Bowtie2	Prokka	ND	BLAST	PAST
		Seasonal variation in metabolic profiles and microbial communities in a subarctic ore processing plant				metagenomics									GHOSTKOALA
Marina Omacini	Barbato, Robyn A.; Jones, Robert M.; Douglas, Thomas A.; Esdale, Julie; Foley, Karen; Perkins, Edward J.; Rosten, Shelby; Garcia-Reyero, Natalia	Alaskan palaeosols in modern times: Deciphering unique microbial diversity within the late-Holocene	HOLOCENE	2022	http://dx.doi.org/10.1177/09596836221101249	metagenomics	Benchwork	FastQC	fastq-join		fastq-join	ND		ND	DIAMOND	vegan
		Alaskan palaeosols in modern times: Deciphering unique microbial diversity within the late-Holocene				metagenomics									MEGAN
Marina Omacini	Yang, Shuai; Zhang, Wei; Yang, Bo; Feng, Xin; Li, Yiyang; Li, Xiaolin; Liu, Qin	Metagenomic evidence for antibiotic-associated actinomycetes in the Karamay Gobi region	FRONTIERS IN MICROBIOLOGY	2024	http://dx.doi.org/10.3389/fmicb.2024.1330880	Metagenomics	nd	FastP	FastP		MegaHit	nd	MetaGeneMark	TPM	mmseqs2	nd
		Metagenomic evidence for antibiotic-associated actinomycetes in the Karamay Gobi region				Metagenomics			cutadapt
Marina Omacini	Wang, Chuanzhe; Shi, Chong; Huang, Wei; Zhang, Mengmeng; He, Jiakun	The Impact of Aboveground Epichloe Endophytic Fungi on the Rhizosphere Microbial Functions of the Host Melica transsilvanica	MICROORGANISMS	2024	http://dx.doi.org/10.3390/microorganisms12050956	metagenomics	Benchwork	FastQC	Trimmomatic		nd	nd	ND	nd	Diamond	STAMP
Marina Omacini	Pellitier, Peter T.; Ibanez, Ines; Zak, Donald R.; Argiroff, William A.; Acharya, Kirk	Ectomycorrhizal access to organic nitrogen mediates CO2 fertilization response in a dominant temperate tree	NATURE COMMUNICATIONS	2021	http://dx.doi.org/10.1038/s41467-021-25652-x	metagenomics	Benchwork	nd	nd		nd	BWA	ND	nd	DIAMOND	vegan
Marina Omacini	Jiang, Hubiao; Luo, Jinyan; Liu, Quanhong; Ogunyemi, Solabomi Olaitan; Ahmed, Temoor; Li, Bing; Yu, Shanhong; Wang, Xiao; Yan, Chenqi; Chen, Jianping; Li, Bin	Rice bacterial leaf blight drives rhizosphere microbial assembly and function adaptation	MICROBIOLOGY SPECTRUM	2023	http://dx.doi.org/10.1128/spectrum.01059-23	Metagenomics	Benchwork	nd	Trimmomatic		MegaHit	nd	Prodigal	DeSeq2	DIAMOND	nd	ORF prediction = Prodigal
Marina Omacini	Yang, Shu; Johnson, Marcela A.; Hansen, Mary Ann; Bush, Elizabeth; Li, Song; Vinatzer, Boris A.	Metagenomic sequencing for detection and identification of the boxwood blight pathogen Calonectria pseudonaviculata	SCIENTIFIC REPORTS	2022	http://dx.doi.org/10.1038/s41598-022-05381-x	Metagenomics	Benchwork	FastQC	Trimmomatic		nd	ND	ND	ND	BLAST	R
		Metagenomic sequencing for detection and identification of the boxwood blight pathogen Calonectria pseudonaviculata				Metagenomics			Porechop						MetaMaps
		Metagenomic sequencing for detection and identification of the boxwood blight pathogen Calonectria pseudonaviculata				Metagenomics									Kraken
Marina Omacini	Dai, Hongcui; Zhang, Hui; Li, Zongxin; Liu, Kaichang; Zamanian, Kazem	Tillage Practice Impacts on the Carbon Sequestration Potential of Topsoil Microbial Communities in an Agricultural Field	AGRONOMY-BASEL	2021	http://dx.doi.org/10.3390/agronomy11010060	metagenomics	Benchwork	nd	SeqPrep		MegaHit	ND	Prodigal	CD-HIT	BLAST	vegan	ORF prediction = metagene
		Tillage Practice Impacts on the Carbon Sequestration Potential of Topsoil Microbial Communities in an Agricultural Field				metagenomics			Sickle
Naoto Nakamura	Guo, Yaping; Song, Bin; Li, Anqi; Wu, Qi; Huang, Haili; Li, Na; Yang, Ying; Adams, Jonathan Miles; Yang, Lin	Higher pH is associated with enhanced co-occurrence network complexity, stability and nutrient cycling functions in the rice rhizosphere microbiome	ENVIRONMENTAL MICROBIOLOGY	2022	http://dx.doi.org/10.1111/1462-2920.16185	metagenomics	Benchwork	ND	Seqprep		MEGAHIT	Bowtie2	MetaGeneMark	CD-HIT	BLAST	vegan
		Higher pH is associated with enhanced co-occurrence network complexity, stability and nutrient cycling functions in the rice rhizosphere microbiome				metagenomics			Sickle
Naoto Nakamura	Martin-Cardoso, Hector; Gonzalez-Miguel, Victor M.; Soler-Lopez, Luis; Campo, Sonia; San Segundo, Blanca	Association of Microbiome Diversity with Disease Symptoms in Brassica oleracea Leaves	HORTICULTURAE	2024	http://dx.doi.org/10.3390/horticulturae10070765	metagenomics	Benchwork	Trimmomatic	ND		MEGAHIT	Bowtie2	MetaGeneMark	ND	DIAMOND	R
		Association of Microbiome Diversity with Disease Symptoms in Brassica oleracea Leaves				Metagenomics									MEGAN
Naoto Nakamura	Erlacher, Armin; Cernava, Tomislav; Cardinale, Massimiliano; Soh, Jung; Sensen, Christoph W.; Grube, Martin; Berg, Gabriele	Rhizobiales as functional and endosymbiontic members in the lichen symbiosis of Lobaria pulmonaria L.	FRONTIERS IN MICROBIOLOGY	2015	http://dx.doi.org/10.3389/fmicb.2015.00053	metagenomics	In silico	ND	ND		ND	ND	ND	ND	MEGAN	ND
Naoto Nakamura	Wang, Zhenshuo; Li, Yan; Zhao, Yu; Zhuang, Lubo; Yu, Yue; Wang, Mengyao; Liu, Jia; Wang, Qi	A microbial consortium-based product promotes potato yield by recruiting rhizosphere bacteria involved in nitrogen and carbon metabolisms	MICROBIAL BIOTECHNOLOGY	2021	http://dx.doi.org/10.1111/1751-7915.13876	metagenomics	Benchwork	fastp	fastp		MEGAHIT	SOAPaligner	MetaGene	ND	DIAMOND	STAMP
Naoto Nakamura	Thi-Thu-Hong Le; Thi-Binh Nguyen; Hong-Duong Nguyen; Hai-Dang Nguyen; Ngoc-Giang Le; Trong-Khoa Dao; Thi-Quy Nguyen; Thi-Huyen Do; Nam-Hai Truong	De Novo Metagenomic Analysis of Microbial Community Contributing in Lignocellulose Degradation in Humus Samples Harvested from Cuc Phuong Tropical Forest in Vietnam	DIVERSITY-BASEL	2022	http://dx.doi.org/10.3390/d14030220	metagenomics	Benchwork	ND	SOAPnuke		IDBA	Bowtie2	MetaGeneMark	CD-HIT	BLAST	ND
		De Novo Metagenomic Analysis of Microbial Community Contributing in Lignocellulose Degradation in Humus Samples Harvested from Cuc Phuong Tropical Forest in Vietnam				metagenomics					MEGAHIT				MEGAN
		De Novo Metagenomic Analysis of Microbial Community Contributing in Lignocellulose Degradation in Humus Samples Harvested from Cuc Phuong Tropical Forest in Vietnam				Metagenomics									KEGG
		De Novo Metagenomic Analysis of Microbial Community Contributing in Lignocellulose Degradation in Humus Samples Harvested from Cuc Phuong Tropical Forest in Vietnam				Metagenomics									eggNOG
Naoto Nakamura	Bei, Qicheng; Moser, Gerald; Mueller, Christoph; Liesack, Werner	Seasonality affects function and complexity but not diversity of the rhizosphere microbiome in European temperate grassland	SCIENCE OF THE TOTAL ENVIRONMENT	2021	http://dx.doi.org/10.1016/j.scitotenv.2021.147036	Metatranscriptome	Benchwork	ND	Trimmomatic	SortMeRNA	EMIRGE	ND	ND	ND	MEGAN	STAMP
		Seasonality affects function and complexity but not diversity of the rhizosphere microbiome in European temperate grassland				Metatranscriptome									DIAMOND	DESeq2
		Seasonality affects function and complexity but not diversity of the rhizosphere microbiome in European temperate grassland				Metatranscriptome									BLAST	R
Naoto Nakamura	Wang, Ziyi; Neupane, Achal; Feng, Jiuhuan; Pedersen, Connor; Marzano, Shin-Yi Lee	Direct Metatranscriptomic Survey of the Sunflower Microbiome and Virome	VIRUSES-BASEL	2021	http://dx.doi.org/10.3390/v13091867	Metatranscriptome	Benchwork	ND	BBDuk	ND	Trinity	ND	ND	ND	BLAST	ND
Naoto Nakamura	Morales-Cruz, Abraham; Allenbeck, Gabrielle; Figueroa-Balderas, Rosa; Ashworth, Vanessa E.; Lawrence, Daniel P.; Travadon, Renaud; Smith, Rhonda J.; Baumgartner, Kendra; Rolshausen, Philippe E.; Cantu, Dario	Closed-reference metatranscriptomics enables in planta profiling of putative virulence activities in the grapevine trunk disease complex	MOLECULAR PLANT PATHOLOGY	2018	http://dx.doi.org/10.1111/mpp.12544	Metatranscriptome	Benchwork	ND	ND	ND	MEGAHIT	Bowtie2	ND	ND	RefSeq	ND
Naoto Nakamura	Li, Pu-Dong; Zhu, Zeng-Rong; Zhang, Yunzeng; Xu, Jianping; Wang, Hongkai; Wang, Zhengyi; Li, Hongye	The phyllosphere microbiome shifts toward combating melanose pathogen	MICROBIOME	2022	http://dx.doi.org/10.1186/s40168-022-01234-x	metagenomics	Benchwork	ND	Trimmomatic		MEGAHIT	Kraken 2	Prodigal	CD-HIT	DIAMOND	R
Naoto Nakamura	Centurion, V. B.; Silva, J. B.; Duarte, A. W. F.; Rosa, L. H.; Oliveira, V. M.	Comparing resistome profiles from anthropogenically impacted and non-impacted areas of two South Shetland Islands-Maritime Antarctica	ENVIRONMENTAL POLLUTION	2022	http://dx.doi.org/10.1016/j.envpol.2022.119219	metagenomics	Benchwork	ND	Trimmomatic		MegaHit	Bowtie2	Prodigal	ND	DIAMOND	DESeq2
Naoto Nakamura	Fu, Ruixin; Feng, Haichao; Dini-Andreote, Francisco; Wang, Zhen; Bo, Chunbin; Cao, Wenhui; Yang, Keming; Liu, Mingchun; Yang, Tianjie; Shen, Qirong; Xu, Yangchun; Wei, Zhong	Modulation of the Tomato Rhizosphere Microbiome via Changes in Root Exudation Mediated by the Ethylene Receptor NR	MICROORGANISMS	2021	http://dx.doi.org/10.3390/microorganisms9122456	metagenomics	Benchwork	ND	Trimmomatic		MegaHit	ND	Prodigal	ND	BlastKOALA	vegan
Naoto Nakamura	Shu, Bo; Liu, Liqin; Wei, Yongzan; Zhang, Dejian; Shi, Shengyou	Differential selection pressure exerted by root rot disease on the microbial communities in the rhizosphere of avocado (Persea americana Mill.)	ANNALS OF APPLIED BIOLOGY	2019	http://dx.doi.org/10.1111/aab.12547	metagenomics	Benchwork	ND	Readfq		MEGAHIT	SoapAligner	MetaGeneMark	CD-HIT	DIAMOND	SAS
		Differential selection pressure exerted by root rot disease on the microbial communities in the rhizosphere of avocado (Persea americana Mill.)				metagenomics										R
Noemí Matias	Huang, Yu; Shi, Wei; Fu, Qi; Qiu, Yingbo; Zhao, Jiayi; Li, Jiaxin; Lyu, Qian; Yang, Xian; Xiong, Jia; Wang, Wenzhi; Chang, Ruiying; Yao, Zhiyuan; Dai, Zhongmin; Qiu, Yunpeng; Chen, Huaihai	Soil development following glacier retreat shapes metagenomic and metabolomic functioning associated with asynchronous C and N accumulation	SCIENCE OF THE TOTAL ENVIRONMENT	2023	http://dx.doi.org/10.1016/j.scitotenv.2023.164405	metagenomic	benchwork	QIIME	Trimmomatic		nd	nd	ND	nd	RefSeq	PRIMER
Noemí Matias	Zhang, Houpu; Chen, Shiyu; Zhang, Qianke; Long, Zhengnan; Yu, Yunlong; Fang, Hua	Fungicides enhanced the abundance of antibiotic resistance genes in greenhouse soil	ENVIRONMENTAL POLLUTION	2020	http://dx.doi.org/10.1016/j.envpol.2019.113877	metagenomics	benchwork	nd	NGS-QC Toolkit		IDBA	nd	Prodigal	nd	BLAST	vegan
		Fungicides enhanced the abundance of antibiotic resistance genes in greenhouse soil				metagenomics									MEGAN	Gephi
Noemí Matias	Hayden, Helen L.; Savin, Keith W.; Wadeson, Jenny; Gupta, Vadakattu V. S. R.; Mele, Pauline M.	Comparative Metatranscriptomics of Wheat Rhizosphere Microbiomes in Disease Suppressive and Non-suppressive Soils for &ITRhizoctonia solani&IT AG8	FRONTIERS IN MICROBIOLOGY	2018	http://dx.doi.org/10.3389/fmicb.2018.00859	metatranscriptomic	benchwork	FastQC	Trimmomatic	SortMeRNA	Trinity	Bowtie2	Transdecoder	ND	Trinotate	edgeR
		Comparative Metatranscriptomics of Wheat Rhizosphere Microbiomes in Disease Suppressive and Non-suppressive Soils for &ITRhizoctonia solani&IT AG8				metatranscriptomic					Transrate				BLAST
Noemí Matias	Akinola, Saheed Adekunle; Ayangbenro, Ayansina Segun; Babalola, Olubukola Oluranti	Pedological factors as drivers of archaeal and fungal communities in maize rhizosphere: a shotgun metagenomic sequencing approach	SN APPLIED SCIENCES	2023	http://dx.doi.org/10.1007/s42452-023-05603-5	metagenomic	benchwork	SolexaQA	SolexaQA		MG-RAST	Bowtie		ND	MG-RAST	MG-RAST
		Pedological factors as drivers of archaeal and fungal communities in maize rhizosphere: a shotgun metagenomic sequencing approach				metagenomic										CANOCO
		Pedological factors as drivers of archaeal and fungal communities in maize rhizosphere: a shotgun metagenomic sequencing approach				metagenomic										edgeR
Noemí Matias	Wang, Hai-bin; Zhu, Chun-lian; Wang, Yu-hua; Zhang, Qing-xu; Wang, Peng; Li, Ding; Jia, Xiao-li; Ye, Jiang-hua; He, Hai-bin	Protein extraction and database construction in tea rhizosphere soil	ACTA PHYSIOLOGIAE PLANTARUM	2020	http://dx.doi.org/10.1007/s11738-020-03146-5	metaproteomic	benchwork								Proteome Discoverer	ND
Noemí Matias	Liao, Hui-Ling; Bonito, Gregory; Hameed, Khalid; Wu, Steven H.; Chen, Ko-Hsuan; Labbe, Jesse; Schadt, Christopher W.; Tuskan, Gerald A.; Martin, Francis; Kuo, Alan; Barry, Kerrie; Grigoriev, Igor V.; Vilgalys, Rytas	Heterospecific Neighbor Plants Impact Root Microbiome Diversity and Molecular Function of Root Fungi	FRONTIERS IN MICROBIOLOGY	2021	http://dx.doi.org/10.3389/fmicb.2021.680267	metatranscriptomics	benchwork	ND	ND	nd	ND	Bowtie2	ND	SAMtools	nd	nd
		Heterospecific Neighbor Plants Impact Root Microbiome Diversity and Molecular Function of Root Fungi				metatranscriptomics						SAMtools		Picard	NCBI	vegan
Noemí Matias	Yuan, Yanhong; Chen, Lan; Wang, Jieying; Liu, Yanfang; Ren, Chengjie; Guo, Yaoxin; Wang, Jun; Wang, Ninglian; Zhao, Fazhu; Wang, Wenying	Different Response of Plant- and Microbial-Derived Carbon Decomposition Potential between Alpine Steppes and Meadows on the Tibetan Plateau	FORESTS	2023	http://dx.doi.org/10.3390/f14081580	metagenomic	benchwork	fastp	fastp		MEGAHIT	SOAPaligner	Prodigal	CD-HIT	CAZy	R
		Different Response of Plant- and Microbial-Derived Carbon Decomposition Potential between Alpine Steppes and Meadows on the Tibetan Plateau				metagenomic							MetaGene	TPM
Noemí Matias	Fu, Qi; Qiu, Yingbo; Zhao, Jiayi; Li, Jiaxin; Xie, Siqi; Liao, Qiuchang; Fu, Xianheng; Huang, Yu; Yao, Zhiyuan; Dai, Zhongmin; Qiu, Yunpeng; Yang, Yuchun; Li, Furong; Chen, Huaihai	Monotonic trends of soil microbiomes, metagenomic and metabolomic functioning across ecosystems along water gradients in the Altai region, northwestern China	SCIENCE OF THE TOTAL ENVIRONMENT	2024	http://dx.doi.org/10.1016/j.scitotenv.2023.169351	metagenomic	benchwork	MG-RAST	MG-RAST		MG-RAST	MG-RAST	ND	nd	MG-RAST	PRIMER
Noemí Matias	Lacerda-Junior, Gileno, V; Pastore, Renan A. A.; Delforno, Tiago P.; Centurion, Victor B.; Noronha, Melline F.; Ventura, Joao P.; Sartoratto, Adilson; Melo, Itamar S.; Oliveira, Valeria M.	Taxonomic and functional dynamics of the soil microbiome from a tropical dry forest in kraft lignin-amended microcosms	APPLIED SOIL ECOLOGY	2023	http://dx.doi.org/10.1016/j.apsoil.2022.104766	metagenomic	benchwork	Fastqc	Trimmomatic		MEGAHIT	Bowtie2	Prodigal	nd	DIAMOND	vegan	ORF prediction = Prodigal
		Taxonomic and functional dynamics of the soil microbiome from a tropical dry forest in kraft lignin-amended microcosms				metagenomic									Kaiju	DESeq2
Noemí Matias	Wang, Ruobing; Zhang, Jingui; Ma, Tao; Lv, Wenqiang; Zhang, Zhixin; Shen, Yuying; Yang, Qian; Wang, Xianzhi; Li, Jiaxuan; Xiang, Qian; Lv, Long; Zhang, Jianjun; Ma, Jingyong	Effects of short-term drought, nitrogen application and their interactions on the composition and functional genes of soil microbial communities in alfalfa grassland on the Loess Plateau	FRONTIERS IN SUSTAINABLE FOOD SYSTEMS	2023	http://dx.doi.org/10.3389/fsufs.2023.1332683	metagenomic	benchwork	nd	nd		nd	nd	ND	nd	nd	SPSS
		Effects of short-term drought, nitrogen application and their interactions on the composition and functional genes of soil microbial communities in alfalfa grassland on the Loess Plateau				metagenomic										R
Noemí Matias	Li, Xiaogang; Chen, Dele; Carrion, Victor J.; Revillini, Daniel; Yin, Shan; Dong, Yuanhua; Zhang, Taolin; Wang, Xingxiang; Delgado-Baquerizo, Manuel	Acidification suppresses the natural capacity of soil microbiome to fight pathogenic Fusarium infections	NATURE COMMUNICATIONS	2023	http://dx.doi.org/10.1038/s41467-023-40810-z	metagenomic	benchwork	SeqPrep	Sickle		SOAPdenovo	SOAPalingner	MetaGene	nd	BLAST	vegan
Noemí Matias	Enebe, Matthew Chekwube; Babalola, Olubukola Oluranti	The Influence of Soil Fertilization on the Distribution and Diversity of Phosphorus Cycling Genes and Microbes Community of Maize Rhizosphere Using Shotgun Metagenomics	GENES	2021	http://dx.doi.org/10.3390/genes12071022	metagenomic	benchwork	MG-RAST	MG-RAST		nd	nd	ND	MG-RAST	M5NR	PAST
		The Influence of Soil Fertilization on the Distribution and Diversity of Phosphorus Cycling Genes and Microbes Community of Maize Rhizosphere Using Shotgun Metagenomics				metagenomic									MG-RAST	CANOCO
		The Influence of Soil Fertilization on the Distribution and Diversity of Phosphorus Cycling Genes and Microbes Community of Maize Rhizosphere Using Shotgun Metagenomics				metagenomic										Circos
Noemí Matias	Edwin, Niranjana Rose; Fitzpatrick, Amy Heather; Brennan, Fiona; Abram, Florence; O'Sullivan, Orla	An in-depth evaluation of metagenomic classifiers for soil microbiomes	ENVIRONMENTAL MICROBIOME	2024	http://dx.doi.org/10.1186/s40793-024-00561-w	metagenomic	In silico	ND	trimgalore		Spades	nd	ND	ND	metaPhlAn	R
		An in-depth evaluation of metagenomic classifiers for soil microbiomes				metagenomic									Kaiju
		An in-depth evaluation of metagenomic classifiers for soil microbiomes				metagenomic									Kraken2
Noemí Matias	Lopez-Perez, Maria Elena; Saldana-Robles, Adriana; Ana Zanor, Gabriela; Ibarra, Jorge E.; Cristina Del Rincon-Castro, Maria	Microbiomes in agricultural and mining soils contaminated with arsenic in Guanajuato, Mexico	ARCHIVES OF MICROBIOLOGY	2021	http://dx.doi.org/10.1007/s00203-020-01973-1	metagenomic	benchwork	Roche 454 GS FLX	Roche 454 GS FLX		ND	nd	ND	CD-HIT	QIIME	Statgraphics Centurion
Noemí Matias	Fadiji, Ayomide Emmanuel; Ayangbenro, Ayansina Segun; Babalola, Olubukola Oluranti	Organic Farming Enhances the Diversity and Community Structure of Endophytic Archaea and Fungi in Maize Plant: a Shotgun Approach	JOURNAL OF SOIL SCIENCE AND PLANT NUTRITION	2020	http://dx.doi.org/10.1007/s42729-020-00324-9	metagenomic	Benchwork	ND	Trimmomatic		MG-RAST	MG-RAST	ND	MG-RAST	MG-RAST	PAST
		Organic Farming Enhances the Diversity and Community Structure of Endophytic Archaea and Fungi in Maize Plant: a Shotgun Approach				metagenomic									BLAT	CANOCO
Noemí Matias	Dlamini, Siphiwe Prudence; Akanmu, Akinlolu Olalekan; Fadiji, Ayomide Emmanuel; Babalola, Olubukola Oluranti	Maize rhizosphere modulates the microbiome diversity and community structure to enhance plant health	SAUDI JOURNAL OF BIOLOGICAL SCIENCES	2023	http://dx.doi.org/10.1016/j.sjbs.2022.103499	metagenomic	Benchwork	ND	Trimmomatic		MG-RAST	MG-RAST	ND	MG-RAST	MG-RAST	PAST
		Maize rhizosphere modulates the microbiome diversity and community structure to enhance plant health				metagenomic									BLAT
Noemí Matias	Wang, Hang; He, Xiang; Zhang, Zhongfu; Li, Minggang; Zhang, Qing; Zhu, Hongye; Xu, Shengtao; Yang, Peiwen	Eight years of manure fertilization favor copiotrophic traits in paddy soil microbiomes	EUROPEAN JOURNAL OF SOIL BIOLOGY	2021	http://dx.doi.org/10.1016/j.ejsobi.2021.103352	metagenomic	Benchwork	FastQC	cutadapt		MEGAHIT		MetaGeneMark	nd	KEGG	vegan
Noemí Matias	Zhang, Xiaoping; Huang, Zhiyuan; Zhong, Zheke; Li, Qiaoling; Bian, Fangyuan; Yang, Chuanbao	Metagenomic insights into the characteristics of soil microbial communities in the decomposing biomass of Moso bamboo forests under different management practices	FRONTIERS IN MICROBIOLOGY	2022	http://dx.doi.org/10.3389/fmicb.2022.1051721	metagenomic	benchwork	fastp	fastp		MEGAHIT	SOAPaligner	MetaGene	CD-HIT	hmmscan	vegan
		Metagenomic insights into the characteristics of soil microbial communities in the decomposing biomass of Moso bamboo forests under different management practices				metagenomic									DIAMOND	R
Noemí Matias	Abdallah, Rehab Z.; Wegner, Carl-Eric; Liesack, Werner	Community transcriptomics reveals drainage effects on paddy soil microbiome across all three domains of life	SOIL BIOLOGY & BIOCHEMISTRY	2019	http://dx.doi.org/10.1016/j.soilbio.2019.01.023	metatranscriptomic	Benchwork		USEARCH	SortMeRNA	nd	ND	ND	ND	QIIME	STAMP
		Community transcriptomics reveals drainage effects on paddy soil microbiome across all three domains of life				metatranscriptomic									USEARCH
Noemí Matias	Dong, Minghao; Zhou, Hanjun; Wang, Jing; Yang, Jiahao; Lai, Jiazheng; Chen, Yulu; Sun, Feng; Ye, Xiefeng; Wu, Yunjie	Responses of soil microbial metabolism, function and soil quality to long-term addition of organic materials with different carbon sources	BIOCHAR	2024	http://dx.doi.org/10.1007/s42773-024-00367-6	metagenomic	Benchwork	ND	ND		MEGAHIT	ND	ND	ND	DIAMOND	SPSS
		Responses of soil microbial metabolism, function and soil quality to long-term addition of organic materials with different carbon sources				metagenomic			QIIME						eggNOG
		Responses of soil microbial metabolism, function and soil quality to long-term addition of organic materials with different carbon sources				metagenomic									KEGG
		Responses of soil microbial metabolism, function and soil quality to long-term addition of organic materials with different carbon sources				metagenomic									CAZy
Noemí Matias	Romero-Olivares, Adriana L.; Melendrez-Carballo, German; Lago-Leston, Asuncion; Treseder, Kathleen K.	Soil Metatranscriptomes Under Long-Term Experimental Warming and Drying: Fungi Allocate Resources to Cell Metabolic Maintenance Rather Than Decay	FRONTIERS IN MICROBIOLOGY	2019	http://dx.doi.org/10.3389/fmicb.2019.01914	Metatranscriptomes	Benchwork	FastQC	Trimmomatic	SortMeRNA	Trinity	bowtie2	Transdecoder	nd	Trinotate	edgeR
		Soil Metatranscriptomes Under Long-Term Experimental Warming and Drying: Fungi Allocate Resources to Cell Metabolic Maintenance Rather Than Decay				Metatranscriptomes									HMMer
Noemí Matias	Blaise, Desouza; Velmourougane, Kulandaivelu; Santosh, Savitha; Manikandan, Angamuthu	Intercrop mulch affects soil biology and microbial diversity in rainfed transgenic Bt cotton hybrids	SCIENCE OF THE TOTAL ENVIRONMENT	2021	http://dx.doi.org/10.1016/j.scitotenv.2021.148787	metagenomic	Benchwork	fastqc	ND		MetaSPAdes		MetaGeneAnnotator	nd	DIAMOND	WASP
		Intercrop mulch affects soil biology and microbial diversity in rainfed transgenic Bt cotton hybrids				metagenomic									BLAST
Noemí Matias	Kozjek, Katja; Manoharan, Lokeshwaran; Urich, Tim; Ahren, Dag; Hedlund, Katarina	Microbial gene activity in straw residue amendments reveals carbon sequestration mechanisms in agricultural soils	SOIL BIOLOGY & BIOCHEMISTRY	2023	http://dx.doi.org/10.1016/j.soilbio.2023.108994	metatranscriptomics	Benchwork	ND	ND		Trinity	bowtie2	ND	TMM	Diamond	vegan
		Microbial gene activity in straw residue amendments reveals carbon sequestration mechanisms in agricultural soils				metatranscriptomics										DeSeq2
Noemí Matias	Adedayo, Afeez Adesina; Fadiji, Ayomide Emmanuel; Babalola, Olubukola Oluranti	The Effects of Plant Health Status on the Community Structure and Metabolic Pathways of Rhizosphere Microbial Communities Associated with Solanum lycopersicum	HORTICULTURAE	2022	http://dx.doi.org/10.3390/horticulturae8050404	metagenomic	Benchwork	MG-RAST	MG-RAST		MG-RAST	MG-RAST	ND	MG-RAST	MG-RAST	PAST
		The Effects of Plant Health Status on the Community Structure and Metabolic Pathways of Rhizosphere Microbial Communities Associated with Solanum lycopersicum				metagenomic										CANOCO
Noemí Matias	Pilo, Paola; Lawless, Colleen; Tiley, Anna M. M.; Karki, Sujit J. J.; Burke, James I. I.; Feechan, Angela	Comparison of microscopic and metagenomic approaches to identify cereal pathogens and track fungal spore release in the field	FRONTIERS IN PLANT SCIENCE	2022	http://dx.doi.org/10.3389/fpls.2022.1039090	metagenomic	Benchwork	FastQC	FastQC		MEGAHIT	nd	FragGeneScan	nd	BLAST	SPSS
		Comparison of microscopic and metagenomic approaches to identify cereal pathogens and track fungal spore release in the field				metagenomic		OmicsBox	OmicsBox		OmicsBox		OmicsBox		OmicsBox	GraphPad Prism
Noemí Matias	Koirala, Santosh; Myers, Brendon; Shin, Gi Yoon; Gitaitis, Ron; Kvitko, Brian H.; Dutta, Bhabesh	Evaluating Options to Increase the Efficacy of Biocontrol Agents for the Management of Pantoea spp. Under Field Conditions	PLANT DISEASE	2023	http://dx.doi.org/10.1094/PDIS-11-22-2710-RE	metagenomic	Benchwork	FastQC	fastp			Nonpareil	ND	ND	Kraken2	JMP
		Evaluating Options to Increase the Efficacy of Biocontrol Agents for the Management of Pantoea spp. Under Field Conditions				metagenomic			Trimmomatic
Noemí Matias	He, Zhenrui; Huang, Xiaotong; Fan, Yu; Yang, Mei; Zhou, Erxun	Metatranscriptomic Analysis Reveals Rich Mycoviral Diversity in Three Major Fungal Pathogens of Rice	INTERNATIONAL JOURNAL OF MOLECULAR SCIENCES	2022	http://dx.doi.org/10.3390/ijms23169192	metatranscriptomics	Benchwork	ND	ND	ND	CLC Genomics Workbench	ND	ND	ND	BLAST	MEGA
Noemí Matias	Velickovic, Marija; Wu, Ruonan; Gao, Yuqian; Thairu, Margaret W.; Velickovic, Dusan; Munoz, Nathalie; Clendinen, Chaevien S.; Bilbao, Aivett; Chu, Rosalie K.; Lalli, Priscila M.; Zemaitis, Kevin; Nicora, Carrie D.; Kyle, Jennifer E.; Orton, Daniel; Williams, Sarai; Zhu, Ying; Zhao, Rui; Monroe, Matthew E.; Moore, Ronald J.; Webb-Robertson, Bobbie-Jo M.; Bramer, Lisa M.; Currie, Cameron R.; Piehow…	Mapping microhabitats of lignocellulose decomposition by a microbial consortium	NATURE CHEMICAL BIOLOGY	2024	http://dx.doi.org/10.1038/s41589-023-01536-7	metaproteomics	Benchwork	ND	ND					CD-HIT	JGI
		Mapping microhabitats of lignocellulose decomposition by a microbial consortium				metaproteomics									Kofamscan	MALDI
		Mapping microhabitats of lignocellulose decomposition by a microbial consortium				metaproteomics									KEGG	R
Noemí Matias	Umadevi, Palaniyandi; Anandaraj, Muthuswamy; Srivastav, Vivek; Benjamin, Sailas	Trichoderma harzianum MTCC 5179 impacts the population and functional dynamics of microbial community in the rhizosphere of black pepper (Piper nigrum L.)	BRAZILIAN JOURNAL OF MICROBIOLOGY	2018	http://dx.doi.org/10.1016/j.bjm.2017.05.011	metagenomic	Benchwork	FastQC	cutadapt		RayMeta	nd	Glimmer-MG	nd	MG-RAST	STAMP
		Trichoderma harzianum MTCC 5179 impacts the population and functional dynamics of microbial community in the rhizosphere of black pepper (Piper nigrum L.)				metagenomic									MEGAN
		Trichoderma harzianum MTCC 5179 impacts the population and functional dynamics of microbial community in the rhizosphere of black pepper (Piper nigrum L.)				metagenomic									DIAMOND
Rodolfo Ángeles Argáiz	Liao, Li Bin; Chen, Xiao Xia; Xiang, Jun; Zhang, Nan Nan; Wang, En Tao; Shi, Fu Sun	Zanthoxylum bungeanum root-rot associated shifts in microbiomes of root endosphere, rhizosphere, and soil	PEERJ	2022	http://dx.doi.org/10.7717/peerj.13808	metagenomics	Benchwork	ND	CutAdapt		IDBA-UD	BWA	MetaGeneMark	ND	DIAMOND		BWA used for depletion of host (contaminant) reads before assembling
Rodolfo Ángeles Argáiz	Coolen, Marco J. L.; Orsi, William D.	The transcriptional response of microbial communities in thawing Alaskan permafrost soils	FRONTIERS IN MICROBIOLOGY	2015	http://dx.doi.org/10.3389/fmicb.2015.00197	metatranscriptomics	Benchwork	FastQC	FastQC	ND	CLC Genomics Workbench	CLC Genomics Workbench	ND	ND	CAMERA	ANOVA
		The transcriptional response of microbial communities in thawing Alaskan permafrost soils				metatranscriptomics									RAMMCAP
		The transcriptional response of microbial communities in thawing Alaskan permafrost soils				metatranscriptomics									COG
		The transcriptional response of microbial communities in thawing Alaskan permafrost soils				metatranscriptomics									MG-RAST
		The transcriptional response of microbial communities in thawing Alaskan permafrost soils				metatranscriptomics									NBC
		The transcriptional response of microbial communities in thawing Alaskan permafrost soils				metatranscriptomics									Pfam
		The transcriptional response of microbial communities in thawing Alaskan permafrost soils				metatranscriptomics									KEGG
Rodolfo Ángeles Argáiz	Hartmann, Martin; Herzog, Claude; Brunner, Ivano; Stierli, Beat; Meyer, Folker; Buchmann, Nina; Frey, Beat	Long-term mitigation of drought changes the functional potential and life-strategies of the forest soil microbiome involved in organic matter decomposition	FRONTIERS IN MICROBIOLOGY	2023	http://dx.doi.org/10.3389/fmicb.2023.1267270	metagenomics	Benchwork	ND	CUTADAPT		MEGAHIT	BOWTIE2		BIGNORM	MG-RAST	vegan
		Long-term mitigation of drought changes the functional potential and life-strategies of the forest soil microbiome involved in organic matter decomposition				metagenomics			PRINSEQ							R
		Long-term mitigation of drought changes the functional potential and life-strategies of the forest soil microbiome involved in organic matter decomposition				metagenomics			USEARCH
		Long-term mitigation of drought changes the functional potential and life-strategies of the forest soil microbiome involved in organic matter decomposition				metagenomics		MG-RAST	MG-RAST		MG-RAST	MG-RAST		MG-RAST
Rodolfo Ángeles Argáiz	Yan, Benshuai; Sun, Lipeng; Li, Jingjing; Liang, Caiqun; Wei, Furong; Xue, Sha; Wang, Guoliang	Change in composition and potential functional genes of soil bacterial and fungal communities with secondary succession in Quercus liaotwigensis forests of the Loess Plateau, western China	GEODERMA	2020	http://dx.doi.org/10.1016/j.geoderma.2020.114199	metagenomics	Benchwork	ND	SeqPrep		MEGAHIT	SOAP	MetaGene	CD-HIT	MEGAN
		Change in composition and potential functional genes of soil bacterial and fungal communities with secondary succession in Quercus liaotwigensis forests of the Loess Plateau, western China				metagenomics			Sickle						BLAST
Rodolfo Ángeles Argáiz	Kumari, Sonam; Magdaleno, Jorge S. Leon; Grewal, Ravneet Kaur; Rao, Manik Prabhu Narsing; Shaikh, Abdul Rajjak; Cavallo, Luigi; Chawla, Mohit; Kumar, Manoj	High potential for biomass-degrading CAZymes revealed by pine forest soil metagenomics	JOURNAL OF BIOMOLECULAR STRUCTURE & DYNAMICS	2023	http://dx.doi.org/10.1080/07391102.2023.2262600	metagenomics	Benchwork	fastp	fastp		Megahit	ND	MetaErg	ND	Kaiju	ND
		High potential for biomass-degrading CAZymes revealed by pine forest soil metagenomics				metagenomics									MetaErg
		High potential for biomass-degrading CAZymes revealed by pine forest soil metagenomics				metagenomics									MinPath
		High potential for biomass-degrading CAZymes revealed by pine forest soil metagenomics				metagenomics									BLAST
		High potential for biomass-degrading CAZymes revealed by pine forest soil metagenomics				metagenomics									DIAMOND
		High potential for biomass-degrading CAZymes revealed by pine forest soil metagenomics				metagenomics									HMMer
		High potential for biomass-degrading CAZymes revealed by pine forest soil metagenomics				metagenomics									KEGG
Rodolfo Ángeles Argáiz	Luo, Bin; Gu, Wei; Zhong, Jiayong; Wang, Ying; Zhang, Gong	Revealing crosstalk of plant and fungi in the symbiotic roots of sewage-cleaning Eichhornia crassipes using direct de novo metatranscriptomic analysis	SCIENTIFIC REPORTS	2015	http://dx.doi.org/10.1038/srep15407	metatranscriptomics	Benchwork	ND	ND		Velvet	FANSe2		ND	BLAST	edgeR
		Revealing crosstalk of plant and fungi in the symbiotic roots of sewage-cleaning Eichhornia crassipes using direct de novo metatranscriptomic analysis				metatranscriptomics					Trinity	Bowtie			KEGG
Rodolfo Ángeles Argáiz	Li, Lingling; Che, Zihan; Cao, Yanhong; Qi, Lulu; Chen, Kelong; Wang, Hengsheng	Analyzing the Soil Microbial Characteristics of Poa alpigena Lindm. on Bird Island in Qinghai Lake Based on Metagenomics Analysis	WATER	2023	http://dx.doi.org/10.3390/w15020239	metagenomics	Benchwork	ND	Trimmomatic		Megahit	ND	ND	ND	Kraken	vegan
		Analyzing the Soil Microbial Characteristics of Poa alpigena Lindm. on Bird Island in Qinghai Lake Based on Metagenomics Analysis				metagenomics									Pavian	SPSS
		Analyzing the Soil Microbial Characteristics of Poa alpigena Lindm. on Bird Island in Qinghai Lake Based on Metagenomics Analysis				metagenomics									Bracken
		Analyzing the Soil Microbial Characteristics of Poa alpigena Lindm. on Bird Island in Qinghai Lake Based on Metagenomics Analysis				metagenomics									KEGG
Rodolfo Ángeles Argáiz	Gorbacheva, Maria A.; Melnikova, Nataliya, V; Chechetkin, Vladimir R.; Kravatsky, Yuri, V; Tchurikov, Nickolai A.	DNA sequencing and metagenomics of cultivated and uncultivated chernozems in Russia	GEODERMA REGIONAL	2018	http://dx.doi.org/10.1016/j.geodrs.2018.e00180	metagenomics	Benchwork	ND	ND		SOAPdenovo	SoapAligner	ND	ND	MEGAN	R	All bioinforatics as a commertial service
		DNA sequencing and metagenomics of cultivated and uncultivated chernozems in Russia				metagenomics									KEGG
		DNA sequencing and metagenomics of cultivated and uncultivated chernozems in Russia				metagenomics									eggNOG
		DNA sequencing and metagenomics of cultivated and uncultivated chernozems in Russia				metagenomics									BLAST
Rodolfo Ángeles Argáiz	Lu, Wenyi; Zheng, Yi; Wang, Yi; Song, Jiayu; Weng, Yibin; Ma, Wenfeng; Arslan, Muhammad; El-Din, Mohamed Gamal; Wang, Dingyuan; Wang, Qinghong; Chen, Chunmao	Survival strategies and assembly mechanisms of microbial communities in petroleum-contaminated soils	ENVIRONMENTAL RESEARCH	2024	http://dx.doi.org/10.1016/j.envres.2024.119857	metagenomics	Benchwork	fastp	fastp		Megahit	SOAPaligner	MetaGene	CD-Hit	DIAMOND	vegan
		Survival strategies and assembly mechanisms of microbial communities in petroleum-contaminated soils				metagenomics									KOBAS
		Survival strategies and assembly mechanisms of microbial communities in petroleum-contaminated soils				metagenomics									KEGG
Rodolfo Ángeles Argáiz	Wang, Guihua; Feng, Shilin; Han, Xiaodong; Zheng, Hui; Bai, Chunhua; Li, Guoqing; Zhao, Guofen	Response of rhizosphere microbial community structure and production performance of corn and soybean to belt planting mode	FRONTIERS IN SUSTAINABLE FOOD SYSTEMS	2024	http://dx.doi.org/10.3389/fsufs.2024.1387728	metagenomics	Benchwork	ND	ND		Megahit	BWA	ND	CD-HIT	Kraken	SPSS
		Response of rhizosphere microbial community structure and production performance of corn and soybean to belt planting mode				metagenomics									KEGG
		Response of rhizosphere microbial community structure and production performance of corn and soybean to belt planting mode				metagenomics									DIAMOND
Rodolfo Ángeles Argáiz	Ruthi, Joel; Rast, Basil M.; Qi, Weihong; Perez-Mon, Carla; Pardi-Comensoli, Lucrezia; Brunner, Ivano; Frey, Beat	The plastisphere microbiome in alpine soils alters the microbial genetic potential for plastic degradation and biogeochemical cycling	JOURNAL OF HAZARDOUS MATERIALS	2023	http://dx.doi.org/10.1016/j.jhazmat.2022.129941	metagenomics	Benchwork	FastQC	Trimmomatic		MEGAHIT	ND	MetaGeneMark	ND	eggNOG	DeSeq2
		The plastisphere microbiome in alpine soils alters the microbial genetic potential for plastic degradation and biogeochemical cycling				metagenomics									CAZy
		The plastisphere microbiome in alpine soils alters the microbial genetic potential for plastic degradation and biogeochemical cycling				metagenomics									NCyc
		The plastisphere microbiome in alpine soils alters the microbial genetic potential for plastic degradation and biogeochemical cycling				metagenomics									ESTHER
		The plastisphere microbiome in alpine soils alters the microbial genetic potential for plastic degradation and biogeochemical cycling				metagenomics									DIAMOND
		The plastisphere microbiome in alpine soils alters the microbial genetic potential for plastic degradation and biogeochemical cycling				metagenomics									SWORD
		The plastisphere microbiome in alpine soils alters the microbial genetic potential for plastic degradation and biogeochemical cycling				metagenomics									Kaiju
		The plastisphere microbiome in alpine soils alters the microbial genetic potential for plastic degradation and biogeochemical cycling				metagenomics									CheckM
		The plastisphere microbiome in alpine soils alters the microbial genetic potential for plastic degradation and biogeochemical cycling				metagenomics									SINA
Rodolfo Ángeles Argáiz	Li, Ruochen; Ren, Chengyao; Wu, Likun; Zhang, Xinxin; Mao, Xinyi; Fan, Zhen; Cui, Weili; Zhang, Wu; Wei, Gehong; Shu, Duntao	Fertilizing-induced alterations of microbial functional profiles in soil nitrogen cycling closely associate with crop yield	ENVIRONMENTAL RESEARCH	2023	http://dx.doi.org/10.1016/j.envres.2023.116194	metagenomics	Benchwork	IDBA-UD	IDBA-UD		IDBA-UD	Bowtie2	ND	CD-HIT	DIAMOND	vegan
		Fertilizing-induced alterations of microbial functional profiles in soil nitrogen cycling closely associate with crop yield				metagenomics					QUAST				KEGG
Rodolfo Ángeles Argáiz	Vannier, Nathan; Mesny, Fantin; Getzke, Felix; Chesneau, Guillaume; Dethier, Laura; Ordon, Jana; Thiergart, Thorsten; Hacquard, Stephane	Genome-resolved metatranscriptomics reveals conserved root colonization determinants in a synthetic microbiota	NATURE COMMUNICATIONS	2023	http://dx.doi.org/10.1038/s41467-023-43688-z	metagenomics	In silico	Trimmomatic	Trimmomatic	ND	ND	ND	FGENESH	ND	BUSCO2
		Genome-resolved metatranscriptomics reveals conserved root colonization determinants in a synthetic microbiota				metagenomics									EffectorP4
		Genome-resolved metatranscriptomics reveals conserved root colonization determinants in a synthetic microbiota				metagenomics									PHIB-Blast
		Genome-resolved metatranscriptomics reveals conserved root colonization determinants in a synthetic microbiota				metagenomics									dbCan
		Genome-resolved metatranscriptomics reveals conserved root colonization determinants in a synthetic microbiota				metagenomics									eggNOG
		Genome-resolved metatranscriptomics reveals conserved root colonization determinants in a synthetic microbiota				metagenomics									KEGG
		Genome-resolved metatranscriptomics reveals conserved root colonization determinants in a synthetic microbiota				metagenomics									OrthoFinder
		Genome-resolved metatranscriptomics reveals conserved root colonization determinants in a synthetic microbiota				metagenomics									HMMER
		Genome-resolved metatranscriptomics reveals conserved root colonization determinants in a synthetic microbiota				metatranscriptomics	Benchwork	Trimmomatic	Trimmomatic	ND	ND	Salmon	ND	ND	eggNOG	DeSeq2
Rodolfo Ángeles Argáiz	Wang, Yuanji; Liu, Li; Yang, Jianfeng; Duan, Yumin; Luo, Yu; Taherzadeh, Mohammad J.; Li, Yongfu; Li, Huike; Awasthi, Mukesh Kumar; Zhao, Zhengyang	The diversity of microbial community and function varied in response to different agricultural residues composting	SCIENCE OF THE TOTAL ENVIRONMENT	2020	http://dx.doi.org/10.1016/j.scitotenv.2020.136983	metagenomics	Benchwork	ND	ND		Megahit	ND	MetaGeneMark	ND	DIAMOND	SPSS
		The diversity of microbial community and function varied in response to different agricultural residues composting				metagenomics									KEGG
		The diversity of microbial community and function varied in response to different agricultural residues composting				metagenomics									CAZy
		The diversity of microbial community and function varied in response to different agricultural residues composting				metagenomics									QIIME
Rodolfo Ángeles Argáiz	Jiang, Cong; Zhu, Sufeng; Feng, Jie; Shui, Wei	Slope aspect affects the soil microbial communities in karst tiankeng negative landforms	BMC ECOLOGY AND EVOLUTION	2022	http://dx.doi.org/10.1186/s12862-022-01986-y	metagenomics	Benchwork	ND	Trimmomatic		IDBA_UD	Bowtie2	Prodigal	CD-HIT	DIAMOND	SPSS
		Slope aspect affects the soil microbial communities in karst tiankeng negative landforms				metagenomics						SAMtools			KEGG	vegan
		Slope aspect affects the soil microbial communities in karst tiankeng negative landforms				metagenomics									GhostKOALA
		Slope aspect affects the soil microbial communities in karst tiankeng negative landforms				metagenomics									CAZy
		Slope aspect affects the soil microbial communities in karst tiankeng negative landforms				metagenomics									HMMER3
Rodolfo Ángeles Argáiz	Yang, Zhongchen; Lou, Yanhong; Yan, Xianghui; Pan, Hong; Wang, Hui; Yang, Quangang; Sun, Yajie; Zhuge, Yuping	The Microbiome and Antibiotic Resistome in Soil under Biodegradable Composite Carbon Source Amendment	JOURNAL OF XENOBIOTICS	2023	http://dx.doi.org/10.3390/jox13030027	metagenomics	Benchwork	fastp	fastp		Megahit	ND	Prodigal	CD-HIT	BLAST	SSPS
		The Microbiome and Antibiotic Resistome in Soil under Biodegradable Composite Carbon Source Amendment				metagenomics									KEGG	PLS-DA
		The Microbiome and Antibiotic Resistome in Soil under Biodegradable Composite Carbon Source Amendment				metagenomics									DeepARG
		The Microbiome and Antibiotic Resistome in Soil under Biodegradable Composite Carbon Source Amendment				metagenomics									ARDB
		The Microbiome and Antibiotic Resistome in Soil under Biodegradable Composite Carbon Source Amendment				metagenomics									UNIPROT
		The Microbiome and Antibiotic Resistome in Soil under Biodegradable Composite Carbon Source Amendment				metagenomics									DIAMOND
Xiaoyan Zhao	Flores-Almaraz, Valeria Stephany; Truong, Camille; Hernandez-Oaxaca, Diana; Reyes-Galindo, Veronica; Mastretta-Yanes, Alicia; Jaramillo-Correa, Juan Pablo; Salas-Lizana, Rodolfo	Foliar mycobiome remains unaltered under urban air-pollution but differentially express stress-related genes	MICROBIAL ECOLOGY	2024	http://dx.doi.org/10.1007/s00248-024-02387-y	metatranscriptomic	Benchwork	FastQC	Trimmomatic		SPAdes	BWA-MEM		DESeq2	eggNOG-mapper	DESeq2
		Foliar mycobiome remains unaltered under urban air-pollution but differentially express stress-related genes				metatranscriptomic					Trinity		RSEM		KEGG	vegan
Xiaoyan Zhao	Angeli, Dario; Sare, Abdoul Razack; Jijakli, M. Haissam; Pertot, Ilaria; Massart, Sebastien	Insights gained from metagenomic shotgun sequencing of apple fruit epiphytic microbiota	POSTHARVEST BIOLOGY AND TECHNOLOGY	2019	http://dx.doi.org/10.1016/j.postharvbio.2019.03.020	metagenomic	Benchwork	MG-RAST	MG-RAST		CLC Bio	MG-RAST		ND	M5NR database	ND	MG-RAST
		Insights gained from metagenomic shotgun sequencing of apple fruit epiphytic microbiota				metagenomic									UNIPROT
		Insights gained from metagenomic shotgun sequencing of apple fruit epiphytic microbiota				metagenomic									BLAST
Xiaoyan Zhao	Williams, Timothy J.; Allen, Michelle A.; Ray, Angelique E.; Benaud, Nicole; Chelliah, Devan S.; Albanese, Davide; Donati, Claudio; Selbmann, Laura; Coleine, Claudia; Ferrari, Belinda C.	Novel endolithic bacteria of phylum Chloroflexota reveal a myriad of potential survival strategies in the Antarctic desert	APPLIED AND ENVIRONMENTAL MICROBIOLOGY	2024	http://dx.doi.org/10.1128/aem.02264-23	metagenomic	In silico	CheckM	GUNC filter				Prokka		eggNOG
		Novel endolithic bacteria of phylum Chloroflexota reveal a myriad of potential survival strategies in the Antarctic desert				metagenomic									InterProScan
		Novel endolithic bacteria of phylum Chloroflexota reveal a myriad of potential survival strategies in the Antarctic desert				metagenomic									BLAST
		Novel endolithic bacteria of phylum Chloroflexota reveal a myriad of potential survival strategies in the Antarctic desert				metagenomic									CAZy
		Novel endolithic bacteria of phylum Chloroflexota reveal a myriad of potential survival strategies in the Antarctic desert				metagenomic									HydDB
		Novel endolithic bacteria of phylum Chloroflexota reveal a myriad of potential survival strategies in the Antarctic desert				metagenomic		GUNC							I-TASSER
Xiaoyan Zhao	Sonke, Alexander; Trembath-Reichert, Elizabeth	Expanding the taxonomic and environmental extent of an underexplored carbon metabolism-oxalotrophy	FRONTIERS IN MICROBIOLOGY	2023	http://dx.doi.org/10.3389/fmicb.2023.1161937	metatranscriptomic	In silico	ND	ND	ND	ND	MUSCLE	ND	ND	GhostKOALA	RAxML
		Expanding the taxonomic and environmental extent of an underexplored carbon metabolism-oxalotrophy				metatranscriptomic										iTOL
		Expanding the taxonomic and environmental extent of an underexplored carbon metabolism-oxalotrophy				metatranscriptomic										Jalview
		Expanding the taxonomic and environmental extent of an underexplored carbon metabolism-oxalotrophy				metatranscriptomic										UniprotKB
		Expanding the taxonomic and environmental extent of an underexplored carbon metabolism-oxalotrophy				metatranscriptomic										Water-Organic-Rock-Microbe (WORM) Portal
Xiaoyan Zhao	Wu, Wenneng; Lei, Jiqing; Hussain, Muzammil; Cao, Sen; Dui, Bin; Wang, Rui	STRUCTURE AND FUNCTION OF THE FRUIT MICROBIOME IN HEALTHY AND DISEASED KIWIFRUIT	PAKISTAN JOURNAL OF AGRICULTURAL SCIENCES	2019	http://dx.doi.org/10.21162/PAKJAS/19.8820	metagenomic	Benchwork	ND	cutadapt		MEGAHIT	SOAPAligner	Prodigal	CD-HIT	Diamond	Metagenome Analyzer
		STRUCTURE AND FUNCTION OF THE FRUIT MICROBIOME IN HEALTHY AND DISEASED KIWIFRUIT				metagenomic
Xiaoyan Zhao	Merges, Dominik; Dal Grande, Francesco; Valim, Henrique; Singh, Garima; Schmitt, Imke	Gene abundance linked to climate zone: Parallel evolution of gene content along elevation gradients in lichenized fungi	FRONTIERS IN MICROBIOLOGY	2023	http://dx.doi.org/10.3389/fmicb.2023.1097787	metagenomic	Benchwork	PacBio CCS			metaFlye	bowtie2	BUSCO2		SignalP	R
		Gene abundance linked to climate zone: Parallel evolution of gene content along elevation gradients in lichenized fungi				metagenomic					LRScaf		GeneMark-ES		InterProScan
		Gene abundance linked to climate zone: Parallel evolution of gene content along elevation gradients in lichenized fungi				metagenomic									eggNOG-mapper
		Gene abundance linked to climate zone: Parallel evolution of gene content along elevation gradients in lichenized fungi				metagenomic									BUSCO
Xiaoyan Zhao	Morris, Megan M.; Frixione, Natalie J.; Burkert, Alexander C.; Dinsdale, Elizabeth A.; Vannette, Rachel L.	Microbial abundance, composition, and function in nectar are shaped by flower visitor identity	FEMS MICROBIOLOGY ECOLOGY	2020	http://dx.doi.org/10.1093/femsec/fiaa003	metagenomic	Benchwork	ND	Trimmomatic		MEGAHIT	Bowtie2	ND	ND	MG-RAST	R
		Microbial abundance, composition, and function in nectar are shaped by flower visitor identity				metagenomic						SAMtools			KEGG
Xiaoyan Zhao	Goffredi, Shana K.; Jang, Gene E.; Haroon, Mohamed F.	Transcriptomics in the tropics: Total RNA-based profiling of Costa Rican bromeliad-associated communities	COMPUTATIONAL AND STRUCTURAL BIOTECHNOLOGY JOURNAL	2015	http://dx.doi.org/10.1016/j.csbj.2014.12.001	metatranscriptomics	Benchwork	FASTQC	CLC Genomics Workbench	SortMeRNA	CLC Genomics Workbench	BWA	Prodigal	sam2fpkg.pl script	BLAST	ND
		Transcriptomics in the tropics: Total RNA-based profiling of Costa Rican bromeliad-associated communities				metatranscriptomics									IMG
vegan	Centurion, V. B.; Delforno, T. P.; Lacerda-Junior, G. V.; Duarte, A. W. F.; Silva, U.; Bellini, G. B.; Rosa, L. H.; Oliveira, V. M.	Unveiling resistome profiles in the sediments of an Antarctic volcanic island	ENVIRONMENTAL POLLUTION	2019	http://dx.doi.org/10.1016/j.envpol.2019.113240	metagenomic	Benchwork	fastqc	Trimmomatic		metaSPAdes	BWA	ND	ND	DIAMOND	PAST
Xiaoyan Zhao		Unveiling resistome profiles in the sediments of an Antarctic volcanic island				metagenomic						samtools			FMAP
		Unveiling resistome profiles in the sediments of an Antarctic volcanic island				metagenomic									custom script
	Mondini, Antonio; Anwar, Muhammad Zohaib; Ellegaard-Jensen, Lea; Lavin, Paris; Jacobsen, Carsten Suhr; Purcarea, Cristina	Heat Shock Response of the Active Microbiome From Perennial Cave Ice	FRONTIERS IN MICROBIOLOGY	2022	http://dx.doi.org/10.3389/fmicb.2021.809076	metatranscriptomics	Benchwork	fastp	fastp	SortMeRNA	Trinity	CoMW	ND	CoMW	eggNOG	DESeq2
Xiaoyan Zhao		Heat Shock Response of the Active Microbiome From Perennial Cave Ice				metatranscriptomics					MetaRib	BWA			CAZy
		Heat Shock Response of the Active Microbiome From Perennial Cave Ice				metatranscriptomics									NCycDB
Xiaoyan Zhao	Imchen, Madangchanok; Kumavath, Ranjith; Barh, Debmalya; Vaz, Aline; Goes-Neto, Aristoteles; Tiwari, Sandeep; Ghosh, Preetam; Wattam, Alice R.; Azevedo, Vasco	Comparative mangrove metagenome reveals global prevalence of heavy metals and antibiotic resistome across different ecosystems	SCIENTIFIC REPORTS	2018	http://dx.doi.org/10.1038/s41598-018-29521-4	metagenomic	Benchwork	SolexaQA	SolexaQA		ND	Bowtie2	ND	ND	RefSeq25	vegan
Bronte Shelton	Mhuireach, Gwynne A.; Dietz, Leslie; Gillett, Thomas	One or many? Multi-species livestock grazing influences soil microbiome community structure and antibiotic resistance potential	FRONTIERS IN SUSTAINABLE FOOD SYSTEMS	2022	10.3389/fsufs.2022.926824	metagenomics	Benchwork	FASTQC	BBDuk		MegaHit	ND	Prodigal	ND	Kraken2	vegan
						metagenomics									HMMER3	DeSeq2
Bronte Shelton	Cates, Anna M.; Ruark, Matthew D.; Grandy, A. Stuart; Jackson, Randall D.	Small soil C cycle responses to three years of cover crops in maize cropping systems	AGRICULTURE ECOSYSTEMS & ENVIRONMENT	2019	10.1016/j.agee.2019.106649	metagenomics	Benchwork	ND	ND		ND	ND	ND	ND	IMG	vega
						metagenomics										emmeans
Bronte Shelton	Hu, Minghui; Zhou, Shuyidan; Xiong, Xin; Wang, Xuan; Sun, Yu; Meng, Ze; Hui, Dafeng; Li, Jianling; Zhang, Deqiang; Deng, Qi	Dynamics of soil microbial communities involved in carbon cycling along three successional forests in southern China	FRONTIERS IN MICROBIOLOGY	2024	10.3389/fmicb.2023.1326057	metagenomics	Benchwork	fastp	fastp		MEGAHIT	SOAPaligner	MetaGene	CD-HIT	DIAMOND	vegan
						metagenomics										A3
						metagenomics										rfPermute
Bronte Shelton	Lan, Guoyu; Wu, Zhixiang; Yang, Chuan; Sun, Rui; Chen, Bangqian; Zhang, Xicai	Forest conversion alters the structure and functional processes of tropical forest soil microbial communities	LAND DEGRADATION & DEVELOPMENT	2021	10.1002/ldr.3757	metagenomics	Benchwork	SeqPrep	Sickle		SOAPdenovo	BWA	MetaGene	CD-HIT	BLAST	vegan
						metagenomics									HMMSCAN
						metagenomics									KOBAS
Bronte Shelton	Yang, Chong; Zhang, Hong; Zhao, Xinquan; Liu, Pan; Wang, Lushan; Wang, Wenying	A functional metagenomics study of soil carbon and nitrogen degradation networks and limiting factors on the Tibetan plateau	FRONTIERS IN MICROBIOLOGY	2023	10.3389/fmicb.2023.1170806	metagenomics	Benchwork	fastp	fastp		MEGAHIT	ND	MetaGene	CD-HIT	DIAMOND	SPSS
						metagenomics										GraphPad Prism 7.0
						metagenomics										CANOCO 5
						metagenomics										Gephi
						metagenomics										Cytoscape
						metagenomics										vegan
						metagenomics										pheatmap
Bronte Shelton	Zhong, Yangquanwei; Yan, Weiming; Wang, Ruiwu; Wang, Wen; Shangguan, Zhouping	Decreased occurrence of carbon cycle functions in microbial communities along with long-term secondary succession	SOIL BIOLOGY & BIOCHEMISTRY	2018	10.1016/j.soilbio.2018.05.017	metagenomics	Benchwork	ND	Sickle		IDBA-UD	SOAPaligner	MetaGeneMark	CD-HIT	BLAST	vegan
						metagenomics										RandomForest
						metagenomics										rfpermute
Bronte Shelton	Stringlis, Ioannis A.; Yu, Ke; Feussner, Kirstin; de Jonge, Ronnie; van Bentum, Sietske; Van Verk, Marcel C.; Berendsen, Roeland L.; Bakker, Peter A. H. M.; Feussner, Ivo; Pieterse, Corne M. J.	MYB72-dependent coumarin exudation shapes root microbiome assembly to promote plant health	PROCEEDINGS OF THE NATIONAL ACADEMY OF SCIENCES OF THE UNITED STATES OF AMERICA	2018	10.1073/pnas.1722335115	metagenomics	Benchwork	FASTQC	ND		ND	ND	ND	ND	Kaiju	DeSeq2
						metagenomics										phyloseq
Bronte Shelton	Radl, Viviane; Winkler, Jana Barbro; Kublik, Susanne; Yang, Luhua; Winkelmann, Traud; Vestergaard, Gisle; Schroeder, Peter; Schloter, Michael	Reduced microbial potential for the degradation of phenolic compounds in the rhizosphere of apple plantlets grown in soils affected by replant disease	ENVIRONMENTAL MICROBIOME	2019	10.1186/s40793-019-0346-2	metagenomics	Benchwork	ND	Adapterremoval		ND	ND	ND	ND	DIAMOND	DeSeq2
						metagenomics			Deconseq						MEGAN	vegan
						metagenomics										ape
						metagenomics										NMF
Bronte Shelton	Cao, Hieu X.; Schmutzer, Thomas; Scholz, Uwe; Pecinka, Ales; Schubert, Ingo; Vu, Giang T. H.	Metatranscriptome analysis reveals host-microbiome interactions in traps of carnivorous Genlisea species	FRONTIERS IN MICROBIOLOGY	2015	10.3389/fmicb.2015.00526	metatranscriptomics	Benchwork	CLC Genomics Workbench	CLC Genomics Workbench	ND	CLC Genomics Workbench	CLC Genomics Workbench	ND	ND	Blast2Go	Blast2Go
Bronte Shelton	Belliardo, Carole; Koutsovoulos, Georgios D.; Rancurel, Corinne; Clement, Mathilde; Lipuma, Justine; Bailly-Bechet, Marc; Danchin, Etienne G. J.	Improvement of eukaryotic protein predictions from soil metagenomes	SCIENTIFIC DATA	2022	10.1038/s41597-022-01420-4	metagenomics	In silico	ND	ND		Kraken2	ND	Augustus	ND	DIAMOND	ND
Bronte Shelton	Sieradzki, Ella T.; Nuccio, Erin E.; Pett-Ridge, Jennifer; Firestone, Mary K.	Expression of macromolecular organic nitrogen degrading enzymes identifies potential mediators of soil organic N availability to an annual grass	ISME JOURNAL	2023	10.1038/s41396-023-01402-3	metatranscriptomics	Benchwork	ND	ND	ND	ND	BBsplit	Prodigal	DeSeq2	BLAST	DeSeq2
						metatranscriptomics										vegan
						metatranscriptomics										ggplot
Bronte Shelton	Zhang, Nan Nan; Chen, Xiao Xia; Liang, Jin; Zhao, Chunzhang; Xiang, Jun; Luo, Lin; Wang, En Tao; Shi, Fusun	Rhizocompartmental microbiomes of arrow bamboo (Fargesia nitida) and their relation to soil properties in Subalpine Coniferous Forests	PEERJ	2023	10.7717/peerj.16488	metagenomics	Benchwork	ND	Cutadapt		IDBA-UD	SOAPaligner	MetaGeneMark	CD-HIT	DIAMOND	QIIME
						metagenomics										vegan
						metagenomics										stats
Bronte Shelton	Zhao, Wei; Chen, Zhongbing; Yang, Xiuqin; Sheng, Luying; Mao, Huan; Zhu, Sixi	Metagenomics reveal arbuscular mycorrhizal fungi altering functional gene expression of rhizosphere microbial community to enhance Iris tectorum's resistance to Cr stress	SCIENCE OF THE TOTAL ENVIRONMENT	2023	10.1016/j.scitotenv.2023.164970	metagenomics	Benchwork	fastp	fastp		MEGAHIT	SOAPaligner	MetaGene	CD-HIT	ND	SPSS
Bronte Shelton	Ballesteros, Gabriel, I; Torres-Diaz, Cristian; Bravo, Leon A.; Balboa, Karen; Caruso, Carla; Bertini, Laura; Proietti, Silvia; Molina-Montenegro, Marco A.	In silico analysis of metatranscriptomic data from the Antarctic vascular plant Colobanthus quitensis: Responses to a global warming scenario through changes in fungal gene expression levels	FUNGAL ECOLOGY	2020	10.1016/j.funeco.2019.100873	metranscriptomics	In silico	ND	ERNE	ND	CLC Genomics Workbench	BowTie2	Prokka	ND	DIAMOND	RSEM
						metranscriptomics			Cutadapt						Blast2Go	EdgeR
						metranscriptomics									MEGAN6
						metranscriptomics									KAAS
Bronte Shelton	Liao, Hui-Ling; Bonito, Gregory; Rojas, J. Alejandro; Hameed, Khalid; Wu, Steven; Schadt, Christopher W.; Labbe, Jessy; Tuskan, Gerald A.; Martin, Francis; Grigoriev, Igor V.; Vilgalys, Rytas	Fungal Endophytes of Populus trichocarpa Alter Host Phenotype, Gene Expression, and Rhizobiome Composition	MOLECULAR PLANT-MICROBE INTERACTIONS	2019	10.1094/MPMI-05-18-0133-R	metranscriptomics	Benchwork	ND	ND	ND	ND	ND	ND	ND	KEG	ClueGO
						metranscriptomics									KOG	vegan
Bronte Shelton	Vaczy, Kalman Z.; Otto, Margot; Gomba-Toth, Adrienn; Geiger, Adrienn; Golen, Richard; Hegyi-Kalo, Julia; Cels, Thomas; Geml, Jozsef; Zsofi, Zsolt; Hegyi, adam Istvan	Botrytis cinerea causes different plant responses in grape (Vitis vinifera) berries during noble and grey rot: diverse metabolism versus simple defence	FRONTIERS IN PLANT SCIENCE	2024	10.3389/fpls.2024.1433161	metranscriptomics	Benchwork	FASTQC	FASTX-TOOLKIT	ND	ND	Salmon	ND	Khmer	STRING	R
						metranscriptomics										DeSeq2
						metranscriptomics										KOBAS
Bronte Shelton	Yin, Shiqian; Zhang, Xuan; Xie, Jiaqi; Ye, Xinyu; Zhang, Xian	Change of microbial communities in heavy metals-contaminated rhizosphere soil with ectomycorrhizal fungi Suillus luteus inoculation	APPLIED SOIL ECOLOGY	2023	10.1016/j.apsoil.2023.105019	metagenomics	Benchwork	fastp	fastp		MegaHit	BowTie2	Prodigal	CD-HIT	DIAMOND	ND
AAM	Tlaskal, Vojtech; Brabcova, Vendula; Vetrovsky, Tomas; Lopez-Mondejar, Ruben; Monteiro, Lummy Maria Oliveira; Saraiva, Joao Pedro; da Rocha, Ulisses Nunes; Baldrian, Petr	Metagenomes, metatranscriptomes and microbiomes of naturally decomposing deadwood	SCIENTIFIC DATA	2021	http://dx.doi.org/10.1038/s41597-021-00987-8	metranscriptomics	Benchwork	Trimmomatic	Trimmomatic	bbduk	MEGAHIT	ND	ND	ND	ND	ND
						metranscriptomics		FASTX-TOOLKIT	FASTX-TOOLKIT
AAM	Tlaskal, Vojtech; Brabcova, Vendula; Vetrovsky, Tomas; Lopez-Mondejar, Ruben; Monteiro, Lummy Maria Oliveira; Saraiva, Joao Pedro; da Rocha, Ulisses Nunes; Baldrian, Petr	Metagenomes, metatranscriptomes and microbiomes of naturally decomposing deadwood	SCIENTIFIC DATA	2021	http://dx.doi.org/10.1038/s41597-021-00987-8	metagenomics	Benchwork	Trimmomatic	Trimmomatic		MEGAHIT	ND	Prodigal	ND	HMMER3	ND
						metagenomics		FASTX-TOOLKIT	FASTX-TOOLKIT						Muscle
						metagenomics									trimAI
						metagenomics									FastTree
						metagenomics									GToTree

## Sheet: d.SortedData
Type of meta'omic	Quality Check	Quality Filtering	rRNA depletion (for metatranscriptomes only)	Assembly	Mapping	ORF Prediction	Normalization	Annotation	Statistics
metagenomics	BBDuk	BBDuk		MegaHit	ND	ND	ND	IMG Pipeline	vegan
metagenomics	ND	MG-RAST		MG-RAST	ND	FragGeneScan	ND	HMMer	vegan
metagenomics	Sickle	Sickle		SPAdes	BowTie	ND	ND	UProc	vegan
metagenomics	Fastp	Fastp		MEGAHIT	ND	ND	ND	ND	RAM
metagenomics									vegan
metagenomics	ND	BBDuk		metaSPADES	ND	ND	ND	DIAMOND	vegan
metagenomics								MEGAN	mian
metagenomics								Kraken
metagenomics	FastQC	CutAdapt		Megahit	ND	MetaGeneMark	TPM	mmseqs2	vegan
metagenomics	FastP	FastP		Megahit	Bowtie	MetaGeneMark	ND	DIAMOND	mixOmics
metagenomics									vegan
metagenomics	FastQC	TRIMMOMATIC		MEGAHIT	BOWTIE2	ND	ND	DRAM	vegan
metagenomics								DIAMOND
metagenomics	ND	ND		ND	ND	ND	MG-RAST	BLAST	STAMP
metagenomics	ND	BBDuk		MEGAHIT	Bowtie2	Prodigal	BBNorm	KEGG	vegan
metagenomics	ND	ND		MEGAHIT	SOAPaligner	MetaGene Annotator	ND	BLAST	vegan
metagenomics								Kobas
metagenomics	MG-RAST	MG-RAST		ND	ND	ND	MG-RAST	M5NR database	R
metagenomics	MEGAHIT	MEGAHIT		MEGAHIT	ND	MetaGeneMark		DIAMOND	vegan
metagenomics	ND	Sickle		ND	ND	MetaGeneMark	ND	DIAMOND	R
metagenomics	ND	fqtrim		IDBA-UD	ND	MetaGeneMark	TPM	Diamond	vegan
metagenomics		cutadapt						BLAST
metagenomics	ND	Trimmomatic		ND	ND	ND	ND	RefSeq	LEfSe
metagenomics								SEED	PRIMER
metagenomics	FastQC	KneadData		ND	ND	ND	ND	CLARK	SPSS
metagenomics	ND	Trimmomatic		MEGAHIT	ND	MetaGeneMark	CD-HIT	DIAMOND	SPSS
metagenomics	ND	SOAPnuke		MEGAHIT	Bowtie2	MetaGeneMark	ND	DIAMOND	SPSS
metagenomics	ND	Sickle		MEGAHIT	SOAPaligner	MetaGene	ND	BLAST	SPSS
metagenomics	FASTX-Toolkit	FASTX-Toolkit		FLASH	ND	ND	ND	MG-RAST	PAST
metagenomics								BLAST
metagenomics	ND	BBDuk		MEGAHIT	BBMap	ND	ND	MG-RAST	vegan
metagenomics	CheckM	Trimmomatic		MEGAHIT	ND	Prokka	CoverM	eggNOG-mapper	vegan
metagenomics	ND	BBTools		metaSPAdes	ND	Integrated Microbial Genomes Annotation Pipeline	ND	IMG	ND
metagenomics	ND	FastP		MEGAHIT	SOAPaligner	MetaGene	CD-HIT	BLAST	R
metagenomics	ND	ND		ND	ND		ND	ND	R
metagenomics	ND	ND		ND	minimap2	ND	ND	ND	ND
metagenomics	ND	sdm read filtering software		FLASH	ND	ND	ND	DIAMOND	vegan
metagenomics		SortMeRNA						MATAFILER
metagenomics	FastP	FastP		Megahit	SOAPaligner	Prodigal	CD-HIT	Diamond	QIIME2
metagenomics									vegan
metagenomics									SmartPLS
metagenomics	FastP	FastP		Megahit	Bowtie2	MetaGeneMark	CD-HIT	Diamond	vegan
metagenomics									Gephi
metagenomics									Genescloud tools
metagenomics									BIOENV analysis
metagenomics									linkET
metagenomics									A3
metagenomics	ND	Trimmomatic		ND	ND	ND	nd	DIAMOND	MicrobiomeAnalyst
metagenomics								MEGAN	PAST
metagenomics									PRIMER
metagenomics	FastQC	FastQC		nd	Cluster Database software	ND	nd	nd	CANOCO
metagenomics	nd	nd		nd	Bowtie2	ND	ND	ND	QIIME
metagenomics									R
metagenomics	nd	nd		SOAPdenovo	nd	MetaGeneMark		Kaiju	nd
metagenomics				MEGAHIT				AsgeneDB
metagenomics								MG-RAST
metagenomics	nd	nd		IDBA-UD		Prodigal	nd	Megan	SPSS
metagenomics	FastP	FastP		Megahit	SOAPaligner	Prodigal	CD-HIT	DIAMOND	vegan
metagenomics								HMMscan	SPSS
metagenomics	FastQC	Trimmomatic			Bowtie2	ND	nd	Kraken2	vegan
metagenomics								HUMAnN2	Braken
metagenomics	FastQC	FastQC		MG-RAST	MG-RAST	ND	MG-RAST	MG-RAST	SPSS
metagenomics								MEGAN
metagenomics								STAMP
metagenomics								BLAST
metagenomics	ND	Trimmomatic		Megahit	CoverM	Prodigal	CD-HIT	Kraken2	SPSS
metagenomics								DIAMOND
metagenomics								BLAST
metagenomics	BBTools	BFC		metaSPAdes	BBMap	Prodigal	nd	BBTools	Nonpareil3
metagenomics				MetaHipMer2	MetaHipMer2	GeneMarkS-2		HMMER
metagenomics								CRT-CLI
metagenomics								IMG Annotation Pipeline
metagenomics	QIIME	Trimmomatic		nd	nd	ND	nd	RefSeq	PRIMER
metagenomics	SolexaQA	SolexaQA		MG-RAST	Bowtie		ND	MG-RAST	MG-RAST
metagenomics									CANOCO
metagenomics									edgeR
metagenomics	fastp	fastp		MEGAHIT	SOAPaligner	Prodigal	CD-HIT	CAZy	R
metagenomics						MetaGene	TPM
metagenomics	MG-RAST	MG-RAST		MG-RAST	MG-RAST	ND	nd	MG-RAST	PRIMER
metagenomics	Fastqc	Trimmomatic		MEGAHIT	Bowtie2	Prodigal	nd	DIAMOND	vegan
metagenomics								Kaiju	DESeq2
metagenomics	nd	nd		nd	nd	ND	nd	nd	SPSS
metagenomics									R
metagenomics	SeqPrep	Sickle		SOAPdenovo	SOAPalingner	MetaGene	nd	BLAST	vegan
metagenomics	MG-RAST	MG-RAST		nd	nd	ND	MG-RAST	M5NR	PAST
metagenomics								MG-RAST	CANOCO
metagenomics									Circos
metagenomics	ND	trimgalore		Spades	nd	ND	ND	metaPhlAn	R
metagenomics								Kaiju
metagenomics								Kraken2
metagenomics	Roche 454 GS FLX	Roche 454 GS FLX		ND	nd	ND	CD-HIT	QIIME	Statgraphics Centurion
metagenomics	ND	Trimmomatic		MG-RAST	MG-RAST	ND	MG-RAST	MG-RAST	PAST
metagenomics								BLAT	CANOCO
metagenomics	ND	Trimmomatic		MG-RAST	MG-RAST	ND	MG-RAST	MG-RAST	PAST
metagenomics								BLAT
metagenomics	FastQC	cutadapt		MEGAHIT		MetaGeneMark	nd	KEGG	vegan
metagenomics	fastp	fastp		MEGAHIT	SOAPaligner	MetaGene	CD-HIT	hmmscan	vegan
metagenomics								DIAMOND	R
metagenomics	ND	ND		MEGAHIT	ND	ND	ND	DIAMOND	SPSS
metagenomics		QIIME						eggNOG
metagenomics								KEGG
metagenomics								CAZy
metagenomics	fastqc	ND		MetaSPAdes		MetaGeneAnnotator	nd	DIAMOND	WASP
metagenomics								BLAST
metagenomics	MG-RAST	MG-RAST		MG-RAST	MG-RAST	ND	MG-RAST	MG-RAST	PAST
metagenomics									CANOCO
metagenomics	FastQC	FastQC		MEGAHIT	nd	FragGeneScan	nd	BLAST	SPSS
metagenomics	OmicsBox	OmicsBox		OmicsBox		OmicsBox		OmicsBox	GraphPad Prism
metagenomics	FastQC	fastp			Nonpareil	ND	ND	Kraken2	JMP
metagenomics		Trimmomatic
metagenomics	FastQC	cutadapt		RayMeta	nd	Glimmer-MG	nd	MG-RAST	STAMP
metagenomics								MEGAN
metagenomics								DIAMOND
metagenomics	MG-RAST	MG-RAST		CLC Bio	MG-RAST		ND	M5NR database	ND
metagenomics								UNIPROT
metagenomics								BLAST
metagenomics	CheckM	GUNC filter				Prokka		eggNOG
metagenomics								InterProScan
metagenomics								BLAST
metagenomics								CAZy
metagenomics								HydDB
metagenomics	GUNC							I-TASSER
metagenomics	ND	cutadapt		MEGAHIT	SOAPAligner	Prodigal	CD-HIT	Diamond	Metagenome Analyzer
metagenomics
metagenomics	PacBio CCS			metaFlye	bowtie2	BUSCO2		SignalP	R
metagenomics				LRScaf		GeneMark-ES		InterProScan
metagenomics								eggNOG-mapper
metagenomics								BUSCO
metagenomics	ND	Trimmomatic		MEGAHIT	Bowtie2	ND	ND	MG-RAST	R
metagenomics					SAMtools			KEGG
metagenomics	fastqc	Trimmomatic		metaSPAdes	BWA	ND	ND	DIAMOND	PAST
metagenomics					samtools			FMAP
metagenomics								custom script
metagenomics	SolexaQA	SolexaQA		ND	Bowtie2	ND	ND	RefSeq25	vegan
metagenomics									PAST
metagenomics	ND	RDP SeqFilters		RDP Xander skeleton analysis pipeline	Bowtie	ND	CD-HIT	BLAST	R
metagenomics	FastQC	ND		MEGAHIT	ND	ND	ND	Kaiju	R
metagenomics	ND	Cutadapt		IDBA-UD	Bowtie2	ND	CD-HIT		IBM-SPSS
metagenomics		Fqtrim
metagenomics	MG-RAST	MG-RAST		MG-RAST	MG-RAST	MG-RAST	ND	MG-RAST	QIIME
metagenomics	CLC Genomics Workbench	CLC Genomics Workbench		CLC Genomics Workbench	CLC Genomics Workbench	ND	ND	OmicsBox
metagenomics	ND	Sickle		MEGAHIT	ND	Prokka	ND	DIAMOND	ALDEx2
metagenomics	MG-RAST	MG-RAST		MG-RAST	ND	ND	ND	BLAST	PAST 3.2
metagenomics									CANOCO 5
metagenomics	ND	Trimmomatic		MEGAHIT	BBMap	Prodigal	ND	DIAMOND	ND
metagenomics	ND	Trimmomatic		MEGAHIT	ND	MetaGeneMark	ND	ND	vegan
metagenomics	ND	ND		MEGAHIT	SPAdes	pre-cut proteins	ND	HMMER3	SPSS 22
metagenomics	ND	Trimmomatic		MEGAHIT		EMBOSS	ND	eggNOG	SPSS
metagenomics		Bowtie
metagenomics	ND	ND		FLASH	ND	ND	ND	DIAMOND	mixOmics
metagenomics									vegan
metagenomics	ND	ND		ND	ND	ND	ND	CAZy	ND
metagenomics	ND	ND		ND	ND	ND	ND	DIAMOND	GUniFrac
metagenomics	BBDuk	BBDuk		metaSPAdes	BBMap	ND	ND	JGI Metagenome Annotation Pipeline	vegan
metagenomics	MG-RAST	MG-RAST	MG-RAST	MG-RAST	MG-RAST	ND	MG-RAST	MG-RAST	vegan
metagenomics	FASTQ	FASTQ		MEGAHIT	ND	MetaGene	ND	Diamond	SPSS
metagenomics	ND	Trimmomatic		Megahit	Bowtie2	Prokka	ND	eggNOG	lme4
metagenomics									vegan
metagenomics	MG-RAST	MG-RAST		MG-RAST	MG-RAST	ND	MG-RAST	MG-RAST	R
metagenomics	FASTQC	FASTQC		MEGAHIT	BBMap	ND	ND	DIAMOND	MEGAN6
metagenomics	ND	FLASH		Spades	DIAMOND	ND	ND	eggNOG	vegan
metagenomics	ND	ND		MEGAHIT	SOAPaligner	ND	ND	BLAST	microeco
metagenomics	Fastx Toolkit	Fastx Toolkit		SPAdes	Bowtie2	Prodigal	ND	MG-RAST	ND
metagenomics	Sickle	Sickle		SOAPdenovo	SOAPaligner	MetaGene	ND	BLAST	vegan
metagenomics									STAMP
metagenomics	ND	ND		MEGAHIT	ND	MetaGeneMark	ND	DIAMOND	DeSeq2
metagenomics	ND	metaWRAP		metaSPAdes	ND	GeneMark-ES	ND	Funannotate	QUAST
metagenomics	ND	fastp		MEGAHIT	SOAPaligner	MetaGene	ND	DIAMOND	linkET
metagenomics									lme4
metagenomics		SolexaQA		PEAR	ND	ND	ND	DIAMOND	vegan
metagenomics	ND	Trimmomatic		MEGAHIT	Bowtie2	MetaGeneMark	MMseq2	BLAST	vegan
metagenomics	ND	MG-RAST		MG-RAST	MG-RAST	ND	MG-RAST	MG-RAST	vegan
metagenomics	FastQC	Trimmomatic		CLC Genomics Workbench	BWA	Prokka	ND	GhostKOALA	vegan
metagenomics	Porechop	MG-RAST		MG-RAST	MG-RAST	ND		MG-RAST	METAGENassis
metagenomics	FastQC	Cutadapt		metaSPAdes	Bowtie2	Prodigal		eggNOG	Past
metagenomics		Trimmomatic
metagenomics	Trimmomatic	Trimmomatic		MEGAHIT	ND	FragGeneScan	ND	KEGG	prcomp
metagenomics	FastQC	Trimmomatic		ND	ND	ND	ND	HUMAnN2	Mothur
metagenomics								Kraken	R
metagenomics	ND	ND		ND	ND	ND	ND	ND	chiplot online
metagenomics	ND	ND		ND	ND	ND	ND	DIAMOND	stats
metagenomics									vegan
metagenomics									PRIMER
metagenomics	ND	SeqPrep		ND	ND	ND	ND	DIAMOND	SPSS
metagenomics		Sickle						BLAST	R
metagenomics	Fastp	Fastp		MEGAHIT	ND	MetaGene	CD-HIT	DIAMOND	Majorbio Cloud Platform
metagenomics									MicrobiomeAnalyst Platform
metagenomics	Fastp	Fastp		MEGAHIT	SOAPaligner	MetaGene	CD-HIT	BLASTP	SPSS
metagenomics									vegan
metagenomics	BFC	BFC		SPAdes	BBMap	ND	ND	IMG/M	vegan
metagenomics	Fastp	Fastp		ND	ND	ND	ampvis2	Kraken2	vegan
metagenomics								Kaiju	DeSeq2
metagenomics	SOAPdenovo2	SOAPdenovo2		SOAPdenovo2	ND	MetaGeneMark	ND	Blast	SPSS
metagenomics								CAZymes Analysis Toolkit web tool	vegan
metagenomics	ND	Trimmomatic		ND	ND	ND	ND	Kaiju	STAR
metagenomics	Fastp	Fastp		MEGAHIT	SOAPaligner	MetaGene	CD-HIT	DIAMOND	SPSS
metagenomics									vegan
metagenomics									Majorbio Cloud Platform
metagenomics	ND	ND		MEGAHIT	ND	Prodigal	CD-HIT	DIAMOND	SPSS
metagenomics									vegan
metagenomics	Majorbio cloud platform	Majorbio cloud platform		MEGAHIT	ND	MetaGene	ND	Kaiju	SPSS
metagenomics								Kraken2	vegan
metagenomics	SeqPrep	Sickle		MEGAHIT	ND	MetaGene	SOAPaligner	BLAST	SPSS
metagenomics		Fastp							Networks
metagenomics									VennDiagram
metagenomics	ND	Trimmomatic		MEGAHIT	ND	Prodigal	ND	Hmmer	SPSS
metagenomics		FastUniq							vegan
metagenomics	MG-RAST	MG-RAST	MG-RAST	MG-RAST	MG-RAST	ND	MG-RAST	MG-RAST	Canoco
metagenomics									vegan
metagenomics	ND	SOAPnuke		MEGAHIT	Bowtie2	MetaGeneMark	CD-HIT	DIAMOND	ND
metagenomics	Fastp	Fastp		MEGAHIT	SOAPaligner	MetaGene	CD-HIT	DIAMOND	vegan
metagenomics	ND	Sickle		MEGAHIT	ND	MetaGene		KEGG	R
metagenomics	ND	Trimmomatic		MEGAHIT	ND	Prodigal	ND	KEGG	vegan
metagenomics		FastUniq						HMMer
metagenomics	ND	Sickle;	ND	MEGAHIT	ND	MetaGeneMark	CD-HIT	SOAPalign	SparCC
metagenomics									Gephi
metagenomics									vegan
metagenomics	ND	metaWRAP		MEGAHIT	ND	Prodigal	dREP	DIAMOND	iCAMP
metagenomics	fastp	CutAdapt		MEGAHIT	ND	MetaGeneMark	ND	Kaiju	R
metagenomics		fastp						MMseqs2
metagenomics	ND	Trimmomatic		MEGAHIT	ND	Prodigal	DeSeq2	HMMScan	DeSeq2
metagenomics								BLAST
metagenomics	ND	Trimmomatic		MEGAHIT	ND	MetaGeneMark	ND	DIAMOND	SPSS
metagenomics								KEGG	Gephi
metagenomics	MG-RAST	MG-RAST	MG-RAST	MG-RAST	MG-RAST	ND	MG-RAST	MG-RAST	MG-RAST
metagenomics									STAMP
metagenomics	FASTX-Toolkit	Trimmomatic		MEGAHIT		JGI Gold	ND	JGI Gold
metagenomics								BLAST
metagenomics	ND	Trimmomatic		MEGAHIT	BWA	ND		MG-RAST	ND
metagenomics								BLAST
metagenomics	MG-RAST	MG-RAST		MG-RAST	MG-RAST	ND	MG-RAST	MG-RAST	MG-RAST
metagenomics									R
metagenomics	FastQC	Trimmomatic		ND	ND		ND	BLAST	vegan
metagenomics									Python
metagenomics									PRISM
metagenomics	FastQC	FastQ		MEGAHIT	CoverM	ND	Metawrap	Kaiju	ND
metagenomics	ND	ND		MEGAHIT	Bowtie	QUAST	CD-HIT	KEGG	PRIMER
metagenomics								DIAMOND
metagenomics	ND	ND		MEGAHIT	Soap		CD-HIT	DIAMOND	ND
metagenomics								MEGAN
metagenomics	MG-RAST	MG-RAST		ND	ND	ND	ND	BLAST	vegan
metagenomics	MG-RAST	MG-RAST		MG-RAST	MG-RAST	ND	ND	MG-RAST	QIIME
metagenomics									vegan
metagenomics	ND	Trimmomatic		MEGAHIT	ND	MetaGeneMark	CD-HIT	BLAST	PRISM
metagenomics									R
metagenomics	ND	ND		ND	ND	ND	ND	Centrifuge	MinKNOW Core
metagenomics	MultiQC	Trimmomatic		MEGAHIT	Salmon	Prokka	CD-HIT	KoFamKoala	vegan
metagenomics								DIAMOND
metagenomics	ND	Trimmomatic		IDBA-UD	ND	Prodigal	ND	GhostKoala	Phyloseq
metagenomics									pheatmap
metagenomics	ND	Sickle		PEAR	ND	ND	ND	vsearch	ND
metagenomics	ND	ND		ND	ND	ND	ND	DIAMOND	R
metagenomics	ND	ND		MEGAHIT	ND	ND	IMG	IMG	vegan
metagenomics	FastX Toolkit	Trimmomatic	ND	Trinity	Bowtie2		Khmer	MG-RAST	PAST
metagenomics									R
metagenomics	Fastp	Fastp		MEGAHIT	SOAPAligner	ND	CD-HIT	DIAMOND	SPASS 20
metagenomics									R
metagenomics	MG-RAST	MG-RAST		MG-RAST	MG-RAST	ND	ND	MG-RAST	Statistical Analysis of Metagenomic Profiles software
metagenomics	FastQC	Trimmomatic		MetaSpades	Bowtie2		ND	DRAM	ND
metagenomics								GTDB-Tk
metagenomics	ND	Trimmomatic		MEGAHIT	ND	Prodigal	ND	DIAMOND	vegan
metagenomics								Megan
metagenomics		Seqprep		MEGAHIT	SoapAligner	MetaGene	CD-HIT	BLAST	vegan
metagenomics		Sickle
metagenomics	MG-RAST	MG-RAST		MG-RAST	MG-RAST	MG-RAST	ND	MG-RAST	AST4.0
metagenomics	MG-RAST	MG-RAST		MG-RAST	MG-RAST	ND	ND	MG-RAST	ND
metagenomics	ND	Trimmomatic		SPADES	ND	ND	ND	MG-RAST	ND
metagenomics	ND	Metaxa2		ND	ND	MetaGeneMark		BLAST	ND
metagenomics	FastQC	CLC Genomics Workbench		SOAPdenovo	BWA	Prodigal	ND	MetaGene Annotator	stats
metagenomics								KOBAS	vegan
metagenomics	SOAPdenovo	SOAPdenovo		ND	ND	ND	ND	DIAMOND	ND
metagenomics	ND	Trimmomatic	SortMeRNA	IDBA-UD	Bowtie2		drep	BlastKOALA	vegan
metagenomics				MEGAHIT
metagenomics	ND	ND		ND	ND	ND	ND	DIAMOND	MicrobiomeAnalyst
metagenomics								MEGAN
metagenomics								SUPER-FOCUS
metagenomics	ND	ND		MEGAHIT	ND	MetaGene	CD-HIT	DIAMOND	LefSe
metagenomics								HMMER	vegan
metagenomics	FLASH	SeqyClean		ND	ND	ND	ND	MG-RAST	Canoco
metagenomics									PAST
metagenomics									QIIME
metagenomics									STAMP
metagenomics	TrimGalore	TrimGalore		ND	BWA	ND		Kaiju	vegan
metagenomics	Sickle	Sickle		SOAPdenovo	SOAPaligner	MetaGene	CD-HIT	BLAST	SPSS
metagenomics								hmmscan
metagenomics	MG-RAST	MG-RAST		MG-RAST	MG-RAST	ND	MG-RAST	MG-RAST	vegan
metagenomics	FASTQC	Trimmomatic		MEGAHIT	ND	ND	DeSeq2	DIAMOND	ND
metagenomics	ND	Trimmomatic	ND	ND	Bowtie2	ND		Kaiju	vegan
metagenomics	FASTX-Toolkit	Trimmomatic		MegaHIT	Bowtie2	MG-RAST	vegan	BLAST
metagenomics								MG-RAST
metagenomics	FastQC	Fastp		MEGAHIT	BWA	Prodigal	ND	BLAST	QIIME2
metagenomics	FastP	FastP	ND	Megahit	SOAPaligner	MetaGene	ND	DIAMOND	vegan
metagenomics	ND	PRINSEQ-lite		FLASH	ND	ND	ND	BLAT	vegan
metagenomics	ND	ND		Velvet	Bowtie	dbCAN	ND	MG-RAST	ND
metagenomics								FPPD
metagenomics	Agilent	ND		Megahit	Bowtie	ND	ND	MEGAN	CANOCO
metagenomics	ND	Trimmomatic		Megahit	ND	Prodigal	ND	KEGG	PRISM
metagenomics									Tbtools
metagenomics	ND	Trimmomatic	ND	SOAPdenovo2	Pal2nal	Funannotate	ND	Pal2Nal	ND
metagenomics				SPAdes		Prodigal
metagenomics	SolexaQA	Trimmomatic		ND	BWA	ND	ND	DIAMOND	ND
metagenomics	CheckM	metaWRAP		MEGAHIT	MetaPhlAn	ND	ND	iTOL	R
metagenomics	BUSCO
metagenomics	FastQC	FastQC		MetaSPAdes	ND	ND	ND	ND	R
metagenomics	ND	ND		ND	ND	MetaGeneMark	ND	BLAST	SPSS
metagenomics	ND	ND		MEGAN	BWA		ND	ND	R
metagenomics	ND	ND		ND	ND	ND	ND	DIAMOND	R
metagenomics								KEGG
metagenomics	Majorbio cloud platform	Majorbio cloud platform		Majorbio cloud platform	ND	ND	ND	ND	Majorbio cloud platform
metagenomics	ReadFq	ReadFq		SOAPdenovo	Bowtie	ND	ND	MEGAN	Tutools
metagenomics				MEGAHIT
metagenomics				METAWrap
metagenomics	FastQC	FastQC		Kraken	Kraken	ND	MEGAN	BLAST	PAST
metagenomics	ND	ND		ALLPATHS-LG	ND		ND	JGI Annotation Pipeline	vegan
metagenomics				Falcon					R
metagenomics				Celera Assembler
metagenomics	SILVA	SILVA	SILVA	SILVA	SILVA	ND	SILVA	SILVA	SILVA
metagenomics	FASTX-Toolkit	FASTX-Toolkit		CLC assembler	ND	Glimmer MG	ND	MEGA
metagenomics								Metapathways
metagenomics								KAAS
metagenomics	ND	ND		ND	ND	ND	ND	Centrifuge	ND
metagenomics	ND	ND		ND	ND	ND	ND	FUNGuild	vegan
metagenomics				SGA				IMG Annotation Pipeline	MEGA X
metagenomics	FastQC	Trimmomatic		MEGAHIT	Bowtie2	Prodigal	CD-HIT	DIAMOND	vegan
metagenomics	ND	ND		MEGAHIT	Bowtie2	MG-RAST	ND	MG-RAST	R
metagenomics								HMMER
metagenomics	ND	Trimmomatic		MEGAHIT	BWA	MetageneMark	edgeR		QIIME
metagenomics									vegan
metagenomics	ND	Phred algorithm		FLASH	ND	ND	R	MG-RAST	vegan
metagenomics									TeTame
metagenomics									Canoco
metagenomics	MG-RAST	MG-RAST		MG-RAST	MG-RAST	ND	MG-RAST	MG-RAST	Canoco
metagenomics									PAST
metagenomics	FastQC	KneadData		ND	ND		ND	HUMAn2	Braken
metagenomics								Kraken2
metagenomics	ND	ND		MEGAHIT	SOAPaligner	MetaGene	CD-HIT	BLAST	Canoco
metagenomics								DIAMOND	QIIME
metagenomics	ND	Prinseq-lite		ND	ND	ND	ND	Kraken2	Vegan
metagenomics									R
metagenomics									DiscriMiner
metagenomics									Cytoscap
metagenomics	MG-RAST	MG-RAST		MG-RAST	MG-RAST	ND	MG-RAST	MG-RAST	vegan
metagenomics	FastQC	Trimmomatic		metaSPAdes	ND	ND	ND	MG-RAST	PAST
metagenomics				Redundans
metagenomics	ND	ND		MEGAHIT	Bowtie	Prodigal	CD-HIT	DIAMOND	vegan
metagenomics								MEGAN6
metagenomics								KOBAS
metagenomics								HMMER
metagenomics	ND	SOAPnuke		MEGAHIT	Bowtie2	Prodigal	MmSeq2	DIAMOND	DEseq2
metagenomics							Linclust		R
metagenomics	MG-RAST	MG-RAST		MG-RAST	MG-RAST	ND	MG-RAST	MG-RAST	DESeq2
metagenomics									vegan
metagenomics	FastQC	Trimmomatic		MegaHit	Bowtie2	Prokka	ND	BLAST	PAST
metagenomics								GHOSTKOALA
metagenomics	FastQC	fastq-join		fastq-join	ND		ND	DIAMOND	vegan
metagenomics								MEGAN
metagenomics	FastP	FastP		MegaHit	nd	MetaGeneMark	TPM	mmseqs2	nd
metagenomics		cutadapt
metagenomics	FastQC	Trimmomatic		nd	nd	ND	nd	Diamond	STAMP
metagenomics	nd	nd		nd	BWA	ND	nd	DIAMOND	vegan
metagenomics	nd	Trimmomatic		MegaHit	nd	Prodigal	DeSeq2	DIAMOND	nd
metagenomics	FastQC	Trimmomatic		nd	ND	ND	ND	BLAST	R
metagenomics		Porechop						MetaMaps
metagenomics								Kraken
metagenomics	nd	SeqPrep		MegaHit	ND	Prodigal	CD-HIT	BLAST	vegan
metagenomics		Sickle
metagenomics	ND	Seqprep		MEGAHIT	Bowtie2	MetaGeneMark	CD-HIT	BLAST	vegan
metagenomics		Sickle
metagenomics	Trimmomatic	ND		MEGAHIT	Bowtie2	MetaGeneMark	ND	DIAMOND	R
metagenomics								MEGAN
metagenomics	ND	ND		ND	ND	ND	ND	MEGAN	ND
metagenomics	fastp	fastp		MEGAHIT	SOAPaligner	MetaGene	ND	DIAMOND	STAMP
metagenomics	ND	SOAPnuke		IDBA	Bowtie2	MetaGeneMark	CD-HIT	BLAST	ND
metagenomics				MEGAHIT				MEGAN
metagenomics								KEGG
metagenomics								eggNOG
metagenomics	ND	Trimmomatic		MEGAHIT	Kraken 2	Prodigal	CD-HIT	DIAMOND	R
metagenomics	ND	Trimmomatic		MegaHit	Bowtie2	Prodigal	ND	DIAMOND	DESeq2
metagenomics	ND	Trimmomatic		MegaHit	ND	Prodigal	ND	BlastKOALA	vegan
metagenomics	ND	Readfq		MEGAHIT	SoapAligner	MetaGeneMark	CD-HIT	DIAMOND	SAS
metagenomics									R
metagenomics	nd	NGS-QC Toolkit		IDBA	nd	Prodigal	nd	BLAST	vegan
metagenomics								MEGAN	Gephi
metagenomics	ND	CutAdapt		IDBA-UD	BWA	MetaGeneMark	ND	DIAMOND
metagenomics	ND	CUTADAPT		MEGAHIT	BOWTIE2		BIGNORM	MG-RAST	vegan
metagenomics		PRINSEQ							R
metagenomics		USEARCH
metagenomics	MG-RAST	MG-RAST		MG-RAST	MG-RAST		MG-RAST
metagenomics	ND	SeqPrep		MEGAHIT	SOAP	MetaGene	CD-HIT	MEGAN
metagenomics		Sickle						BLAST
metagenomics	fastp	fastp		Megahit	ND	MetaErg	ND	Kaiju	ND
metagenomics								MetaErg
metagenomics								MinPath
metagenomics								BLAST
metagenomics								DIAMOND
metagenomics								HMMer
metagenomics								KEGG
metagenomics	ND	Trimmomatic		Megahit	ND	ND	ND	Kraken	vegan
metagenomics								Pavian	SPSS
metagenomics								Bracken
metagenomics								KEGG
metagenomics	ND	ND		SOAPdenovo	SoapAligner	ND	ND	MEGAN	R
metagenomics								KEGG
metagenomics								eggNOG
metagenomics								BLAST
metagenomics	fastp	fastp		Megahit	SOAPaligner	MetaGene	CD-Hit	DIAMOND	vegan
metagenomics								KOBAS
metagenomics								KEGG
metagenomics	ND	ND		Megahit	BWA	ND	CD-HIT	Kraken	SPSS
metagenomics								KEGG
metagenomics								DIAMOND
metagenomics	FastQC	Trimmomatic		MEGAHIT	ND	MetaGeneMark	ND	eggNOG	DeSeq2
metagenomics								CAZy
metagenomics								NCyc
metagenomics								ESTHER
metagenomics								DIAMOND
metagenomics								SWORD
metagenomics								Kaiju
metagenomics								CheckM
metagenomics								SINA
metagenomics	IDBA-UD	IDBA-UD		IDBA-UD	Bowtie2	ND	CD-HIT	DIAMOND	vegan
metagenomics				QUAST				KEGG
metagenomics	Trimmomatic	Trimmomatic	ND	ND	ND	FGENESH	ND	BUSCO2
metagenomics								EffectorP4
metagenomics								PHIB-Blast
metagenomics								dbCan
metagenomics								eggNOG
metagenomics								KEGG
metagenomics								OrthoFinder
metagenomics								HMMER
metagenomics	ND	ND		Megahit	ND	MetaGeneMark	ND	DIAMOND	SPSS
metagenomics								KEGG
metagenomics								CAZy
metagenomics								QIIME
metagenomics	ND	Trimmomatic		IDBA_UD	Bowtie2	Prodigal	CD-HIT	DIAMOND	SPSS
metagenomics					SAMtools			KEGG	vegan
metagenomics								GhostKOALA
metagenomics								CAZy
metagenomics								HMMER3
metagenomics	fastp	fastp		Megahit	ND	Prodigal	CD-HIT	BLAST	SSPS
metagenomics								KEGG	PLS-DA
metagenomics								DeepARG
metagenomics								ARDB
metagenomics								UNIPROT
metagenomics								DIAMOND
metagenomics	FASTQC	BBDuk		MegaHit	ND	Prodigal	ND	Kraken2	vegan
metagenomics								HMMER3	DeSeq2
metagenomics	ND	ND		ND	ND	ND	ND	IMG	vega
metagenomics									emmeans
metagenomics	fastp	fastp		MEGAHIT	SOAPaligner	MetaGene	CD-HIT	DIAMOND	vegan
metagenomics									A3
metagenomics									rfPermute
metagenomics	SeqPrep	Sickle		SOAPdenovo	BWA	MetaGene	CD-HIT	BLAST	vegan
metagenomics								HMMSCAN
metagenomics								KOBAS
metagenomics	fastp	fastp		MEGAHIT	ND	MetaGene	CD-HIT	DIAMOND	SPSS
metagenomics									GraphPad Prism 7.0
metagenomics									CANOCO 5
metagenomics									Gephi
metagenomics									Cytoscape
metagenomics									vegan
metagenomics									pheatmap
metagenomics	ND	Sickle		IDBA-UD	SOAPaligner	MetaGeneMark	CD-HIT	BLAST	vegan
metagenomics									RandomForest
metagenomics									rfpermute
metagenomics	FASTQC	ND		ND	ND	ND	ND	Kaiju	DeSeq2
metagenomics									phyloseq
metagenomics	ND	Adapterremoval		ND	ND	ND	ND	DIAMOND	DeSeq2
metagenomics		Deconseq
metagenomics								MEGAN	vegan
metagenomics									ape
metagenomics									NMF
metagenomics	ND	ND		Kraken2	ND	Augustus	ND	DIAMOND	ND
metagenomics	ND	Cutadapt		IDBA-UD	SOAPaligner	MetaGeneMark	CD-HIT	DIAMOND	QIIME
metagenomics									vegan
metagenomics									stats
metagenomics	fastp	fastp		MEGAHIT	SOAPaligner	MetaGene	CD-HIT	ND	SPSS
metagenomics	fastp	fastp		MegaHit	BowTie2	Prodigal	CD-HIT	DIAMOND	ND
metagenomics								MEGAN
metagenomics	Trimmomatic	Trimmomatic	bbduk	MEGAHIT	ND	Prodigal	ND	HMMER3	ND
metagenomics	FASTX-TOOLKIT	FASTX-TOOLKIT						Muscle
metagenomics								trimAI
metagenomics								FastTree
metagenomics								GToTree
metagenomics
metaprotemics								PROPHANE	SPSS
metaprotemics								Proteome Discoverer	ND
metaprotemics	Proteome Discoverer						ND
metaprotemics	ND	Proteome Discoverer		ND	Scaffold		ND	Prophane	ND
metaprotemics	ND	Mascot		ND	ND		ND	OmicsBox	ND
metaprotemics	ND	ND		ND	BLAST		ND	KASS	ND
metaprotemics								InterProScan
metaprotemics								BLAST
metaprotemics					MS-GF + search algorithm		ND	MS-GF + search algorithm
metaprotemics					MASCOT		ND	PROPHANE	IBM-SPSS
metaprotemics	ND	ND		Mascot			ND	Mascot	StatView
metaprotemics								Proteome Discoverer	R
metaprotemics								Prophane
metaprotemics								Mascot	ND
metaprotemics	ND	ND					CD-HIT	JGI
metaprotemics								Kofamscan	MALDI
metaprotemics								KEGG	R
metaproteomics								Proteome Discover	SPSS
metaproteomics								Mascot
metatranscriptomics	ND	ND	ND	Cufflinks	TopHat	MetaGeneMark	DeSeq2	ND	SparCC
metatranscriptomics									Gephi
metatranscriptomics									vegan
metatranscriptomics	FastQC	BBDuk	ND	Trinity	Bowtie2	ND	EdgeR	BowTie2	ND
metatranscriptomics	ND	Trimmomatic	SortMeRNA	EMIRGE	ND	ND	ND	MEGAN	STAMP
metatranscriptomics								DIAMOND	DESeq2
metatranscriptomics								BLAST	R
metatranscriptomics	ND	BBDuk	ND	Trinity	ND	ND	ND	BLAST	ND
metatranscriptomics	ND	ND	ND	MEGAHIT	Bowtie2	ND	ND	RefSeq	ND
metatranscriptomics	FastQC	Trimmomatic	SortMeRNA	Trinity	bowtie2	Transdecoder	nd	Trinotate	edgeR
metatranscriptomics								HMMer
metatranscriptomics	FastQC	BBDuk	SILVA	ND	ND	ND	ND	GAIA	DESeq2
metatranscriptomics	ND	BBDuk	ND	ND	BBMap	Prodigal	ND	KEGG	vegan
metatranscriptomics		Trimmomatic	SortMeRNA	ND	ND	ORF Finder	ND	DIAMOND	R
metatranscriptomics	FastQC	Kraken	SortMeRNA	ND	ND	FragGeneScan	TPM	InterPro2GO	DESeq2
metatranscriptomics								KEGG	CANOCO
metatranscriptomics								MEGAN
metatranscriptomics	Guppy	Guppy	SortMeRNA	RATTLE	ND	ND	ND	Kraken	ND
metatranscriptomics								eggNOG-mapper
metatranscriptomics								Trinotate
metatranscriptomics								KEGG
metatranscriptomics	FastQC	Trimmomatic	SortMeRNA	Trinity	Bowtie2	Transdecoder	ND	Trinotate	edgeR
metatranscriptomics				Transrate				BLAST
metatranscriptomics		USEARCH	SortMeRNA	nd	ND	ND	ND	QIIME	STAMP
metatranscriptomics								USEARCH
metatranscriptomics	FastQC	Trimmomatic		SPAdes	BWA-MEM		DESeq2	eggNOG-mapper	DESeq2
metatranscriptomics				Trinity		RSEM		KEGG	vegan
metatranscriptomics	ND	ND	ND	ND	MUSCLE	ND	ND	GhostKOALA	RAxML
metatranscriptomics									iTOL
metatranscriptomics									Jalview
metatranscriptomics									UniprotKB
metatranscriptomics									Water-Organic-Rock-Microbe (WORM) Portal
metatranscriptomics	FASTQC	TrimGalore!	ND	ND	HISAT2	ND	ND	Kaiju	R
metatranscriptomics	FastQC	Cutadapt	ND	Trinity	ND	ND
metatranscriptomics		Fqtrim
metatranscriptomics	Novogene	FastQC	ND	Trinity	Bowtie2	orfipy	ND	mmseqs2	vegan
metatranscriptomics	FastQC	Trimmomatic	ND	Trinity	Bowtie2	ND	ND	BLAST	vegan
metatranscriptomics									DeSeq2
metatranscriptomics	ND	LUCY	MEGAN	ND	ND	ND	ND	CREST	SAS
metatranscriptomics	SAMSA2	Trimmomatic	SortMeRNA	ND	ND	ND	ND	DIAMOND	PC-ORD 7
metatranscriptomics	ND	Trimmomatic	SortMeRNA	Trinity	BowTie2	ND	CD-HIT	BLAST	ND
metatranscriptomics	ND	BBDuk	ND	Trinity	ND	ND	ND	BLAST	ND
metatranscriptomics	FASTQC	Cutadapt	ND	MEGAHIT	ND	ND	ND	DRAM	vegan
metatranscriptomics	ND	ND	ND	Trinity	BWA-MEM algorithm	ND	ND	DIAMOND	ND
metatranscriptomics	FASTX-Toolkit	FASTX-Toolkit	BBDuk	Trinity	ND	FragGeneScan	ND	KEGG	prcomp
metatranscriptomics	ND	DNASTAR's SeqMan NGen	ND	DNASTAR's SeqMan NGen	ND	Transeq	NO	BLAST	ND
metatranscriptomics	CLC Genomics Workbench	CLC Genomics Workbench	ND	CLC Genomics Workbench	CLC Genomics Workbench	ND	ND	KAAS	plspm
metatranscriptomics	ND	ND	ND	ND	Bowtie2	ND	DeSeq2	ND	vegan
metatranscriptomics	ND	BBDuk	BBDuk	MEGAHIT	BBMap	ND	ND	ND	ND
metatranscriptomics	ND	Prinseq	SortMeRNA	PEAR	ND	ND	ND	DIAMOND	DeSeq2
metatranscriptomics								MEGAN	R
metatranscriptomics	ND	ND	ND	ND	CoverM	Prodigal	dREP	DRAM	Mfuzz
metatranscriptomics	ND	Prinseq	ND	MEGAHIT		JGI Gold	ND	JGI Gold
metatranscriptomics								BLAST
metatranscriptomics	ND	CutAdapt	SortMeRNA	Emirge	BWA	EMBOSS	ND	CREST	vegan
metatranscriptomics				Trinity	cmsearch			SWORD
metatranscriptomics	Fast-X Toolkit	Trimmomatic	ND	Velvet assembler	Bowtie2	ND	Khmer	MG-RAST	Statistica
metatranscriptomics							CD-HIT		PAST
metatranscriptomics	FASTQC	MG-RAST	ND	MG-RAST	ND	FragGeneScan	ND	HMMer	vegan
metatranscriptomics	ND	Trimmomatic	ND	Trinity	Bowtie2		eXpress	BLAST	EbSeq
metatranscriptomics									EdgeR
metatranscriptomics	ND	ND	ND	ND	ND	ND	ND	DIAMOND	ND
metatranscriptomics	ND	Trimmomatic	ND	Trinity	Bowtie2	ORF Finder	ND	BLAST	DeSeq2
metatranscriptomics								Megan
metatranscriptomics								DIAMOND
metatranscriptomics	ND	prinseq-lite	SortMeRNA	FLASh	ND		ND	BLAST	MEGAN
metatranscriptomics									vegan
metatranscriptomics	ND	Trimmomatic	ND	Trinity	TopHat	GeneMarkS-T	ND	BLAST	ND
metatranscriptomics								MEGAN
metatranscriptomics								eggNOG
metatranscriptomics	ND	MG-RAST	ND	MG-RAST	MG-RAST	FragGeneScan	ND	MG-RAST	vegan
metatranscriptomics		EA-UTILS						HMMer
metatranscriptomics	ND	Trimmomatic	ND	MEGAHIT	BWA	Prodigal	edgeR	blast	R
metatranscriptomics		DUK
metatranscriptomics	ND	MG-RAST		MG-RAST	MG-RAST	ND	ND	MG-RAST
metatranscriptomics	FastQC	Trimmomatic	ND	ND	STAR		cufflinks	BLAST	Ime4
metatranscriptomics									ImerTest
metatranscriptomics	CLC Genomics Workbench	CLC Genomics Workbench	ND	CLC Genomics Workbench	CLC Genomics Workbench	ND	ND	BLAST	vegan
metatranscriptomics	ND	BBDuk	ND	Trinity	ND	ND		DIAMOND	vegan
metatranscriptomics								MEGAN	mian
metatranscriptomics								Kraken
metatranscriptomics	FastQC	Trimmomatic	SortMeRNA	Megahit	Salmon	GeneMarkS-T	ND	eggnog-mapper	DESeq2
metatranscriptomics		CutAdapt						contigtax
metatranscriptomics	FASTQC	ND	ND	Trinity	Bowtie	ND	DESeq2	BLAST	DESeq2
metatranscriptomics	ND	BBMap	ND	Trinity	Bowtie	ClustalW	ND	BLAST
metatranscriptomics	FASTX-Toolkit	Trimmomatic	bbduk	MegaHIT	Bowtie2	MG-RAST	vegan	HMMER
metatranscriptomics	BBTools	BBDuk	BBMap	Bowtie	SAMtools	ND	TPM	JGI	vegan
metatranscriptomics								DIAMOND
metatranscriptomics	FastQC	BBDuk	SILVA	ND	ND	ND	ND	GAIA	Stats
metatranscriptomics
metatranscriptomics	ND	Trimmomatic	RepeatMasker	Trinity		ND	ND	Pal2Nal	ND
metatranscriptomics	Trinity	Tgicl	ND	ND	ND	ND	ND	NR	ND
metatranscriptomics								Swiss-Prot
metatranscriptomics								KEGG
metatranscriptomics	ND	ND		Trinity	ND			JGI Annotation Pipeline	vegan
metatranscriptomics				Rnnotator					R
metatranscriptomics	ND	fastqtrimmer	bowtie2	ND	ND	Prodigal	ND	dbCAN2	DESeq2
metatranscriptomics		DUK						KEGG	vegan
metatranscriptomics								ggKbase
metatranscriptomics	ND	ND	ND	Megahit	Bowtie2	Barrnap	ND	Diamond	SQMtools
metatranscriptomics						Aragorn			Microbiome
metatranscriptomics						Prodigal			ALDEx2
metatranscriptomics									Phyloseq
metatranscriptomics	ND	PRINSEQ	SortMeRNA	ND	ND	ND	ND	BLAST	Cytoscape
metatranscriptomics								CREST
metatranscriptomics								MEGAN
metatranscriptomics	ND	ND	ND	ND	ND	Prodigal	ND	DIAMOND	PAST
metatranscriptomics								MEGAN	STAMP
metatranscriptomics	ND	ND	ND	ND	ND	ND	ND	ND	R
metatranscriptomics	ND	ND	nd	ND	Bowtie2	ND	SAMtools	nd	nd
metatranscriptomics					SAMtools		Picard	NCBI	vegan
metatranscriptomics	ND	ND		Trinity	bowtie2	ND	TMM	Diamond	vegan
metatranscriptomics									DeSeq2
metatranscriptomics	ND	ND	ND	CLC Genomics Workbench	ND	ND	ND	BLAST	MEGA
metatranscriptomics	FastQC	FastQC	ND	CLC Genomics Workbench	CLC Genomics Workbench	ND	ND	CAMERA	ANOVA
metatranscriptomics								RAMMCAP
metatranscriptomics								COG
metatranscriptomics								MG-RAST
metatranscriptomics								NBC
metatranscriptomics								Pfam
metatranscriptomics								KEGG
metatranscriptomics	ND	ND		Velvet	FANSe2		ND	BLAST	edgeR
metatranscriptomics				Trinity	Bowtie			KEGG
metatranscriptomics	Trimmomatic	Trimmomatic	ND	ND	Salmon	ND	ND	eggNOG	DeSeq2
metatranscriptomics	FASTQC	CLC Genomics Workbench	SortMeRNA	CLC Genomics Workbench	BWA	Prodigal	sam2fpkg.pl script	BLAST	ND
metatranscriptomics								IMG
metatranscriptomics	fastp	fastp	SortMeRNA	Trinity	CoMW	ND	CoMW	eggNOG	DESeq2
metatranscriptomics				MetaRib	BWA			CAZy
metatranscriptomics								NCycDB
metatranscriptomics	CLC Genomics Workbench	CLC Genomics Workbench	ND	CLC Genomics Workbench	CLC Genomics Workbench	ND	ND	Blast2Go	Blast2Go
metatranscriptomics	ND	ND	ND	ND	BBsplit	Prodigal	DeSeq2	BLAST	DeSeq2
metatranscriptomics									vegan
metatranscriptomics									ggplot
metatranscriptomics	ND	ERNE	ND	CLC Genomics Workbench	BowTie2	Prokka	ND	DIAMOND	RSEM
metatranscriptomics		Cutadapt						Blast2Go	EdgeR
metatranscriptomics								MEGAN6
metatranscriptomics								KAAS
metatranscriptomics	ND	ND	ND	ND	ND	ND	ND	KEG	ClueGO
metatranscriptomics								KOG	vegan
metatranscriptomics	FASTQC	FASTX-TOOLKIT	ND	ND	Salmon	ND	Khmer	STRING	R
metatranscriptomics									DeSeq2
metatranscriptomics									KOBAS
metatranscriptomics	Trimmomatic	Trimmomatic		MEGAHIT	ND	ND	ND	ND	ND
metatranscriptomics	FASTX-TOOLKIT	FASTX-TOOLKIT

## Sheet: e.Metagenomics
Quality Check	Quality Filtering	Assembly	Mapping	ORF Prediction	Normalization	Annotation	Statistics	UNIQUE TOOLS								COUNTS
Agilent	Adapterremoval	ALLPATHS-LG	BBMap	Augustus	ampvis2	ARDB	A3	Quality Check	Quality Filtering	Assembly	Mapping	ORF Prediction	Normalization	Annotation	Statistics	step	tool	number	step	tool	number	step	tool	number	step	tool	number	step	tool	number	step	tool	number	step	tool	number	step	tool	number
BBDuk	BBDuk	Celera Assembler	BBMap	BUSCO2	BBNorm	AsgeneDB	A3	Agilent	Adapterremoval	ALLPATHS-LG	BBMap	Augustus	ampvis2	ARDB	A3	Quality	Agilent	1	Filtering	Adapterremoval	1	Assembly	ALLPATHS-LG	1	Mapping	BBMap	6	ORFPrediction	Augustus	1	Normalization	ampvis2	1	Annotation	ARDB	1	Statistics	A3	2
BBDuk	BBDuk	CLC assembler	BBMap	dbCAN	BIGNORM	BBTools	ALDEx2	BBDuk	BBDuk	Celera Assembler	Bowtie2	BUSCO2	BBNorm	AsgeneDB	ALDEx2	Quality	BBDuk	2	Filtering	BBDuk	6	Assembly	Celera Assembler	1	Mapping	Bowtie2	42	ORFPrediction	BUSCO2	1	Normalization	BBNorm	1	Annotation	AsgeneDB	1	Statistics	ALDEx2	1
BBTools	BBDuk	CLC Bio	BBMap	EMBOSS	CD-HIT	BLAST	ape	BBTools	BBTools	CLC assembler	BWA	dbCAN	BIGNORM	BBTools	ape	Quality	BBTools	1	Filtering	BBTools	1	Assembly	CLC assembler	1	Mapping	BWA	13	ORFPrediction	dbCAN	1	Normalization	BIGNORM	1	Annotation	BBTools	1	Statistics	ape	1
BFC	BBDuk	CLC Genomics Workbench	BBMap	FGENESH	CD-HIT	BLAST	AST4.0	BFC	BFC	CLC Bio	CLC Genomics Workbench	EMBOSS	CD-HIT	BLAST	AST4.0	Quality	BFC	1	Filtering	BFC	2	Assembly	CLC Bio	1	Mapping	CLC Genomics Workbench	1	ORFPrediction	EMBOSS	1	Normalization	CD-HIT	48	Annotation	BLAST	47	Statistics	AST4.0	1
BUSCO	BBDuk	CLC Genomics Workbench	BBMap	FragGeneScan	CD-HIT	BLAST	BIOENV analysis	BUSCO	Bowtie2	CLC Genomics Workbench	Cluster Database software	FGENESH	CoverM	BlastKOALA	BIOENV analysis	Quality	BUSCO	1	Filtering	Bowtie2	1	Assembly	CLC Genomics Workbench	2	Mapping	Cluster Database software	1	ORFPrediction	FGENESH	1	Normalization	CoverM	1	Annotation	BlastKOALA	2	Statistics	BIOENV analysis	1
CheckM	BBDuk	Falcon	Bowtie2	FragGeneScan	CD-HIT	BLAST	Braken	CheckM	CLC Genomics Workbench	Falcon	CoverM	FragGeneScan	DeSeq2	BLASTP	Braken	Quality	CheckM	3	Filtering	CLC Genomics Workbench	2	Assembly	Falcon	1	Mapping	CoverM	2	ORFPrediction	FragGeneScan	3	Normalization	DeSeq2	3	Annotation	BLASTP	1	Statistics	Braken	2
CheckM	BBTools	fastq-join	Bowtie2	FragGeneScan	CD-HIT	BLAST	Braken	CLC Genomics Workbench	CutAdapt	fastq-join	DIAMOND	Funannotate	dREP	BLAT	CANOCO	Quality	CLC Genomics Workbench	1	Filtering	CutAdapt	12	Assembly	fastq-join	1	Mapping	DIAMOND	1	ORFPrediction	Funannotate	1	Normalization	dREP	2	Annotation	BLAT	3	Statistics	CANOCO	13
CheckM	BFC	FLASH	Bowtie2	Funannotate	CD-HIT	BLAST	CANOCO	Fastp	Deconseq	FLASH	Kraken	GeneMark-ES	edgeR	Bracken	chiplot online	Quality	Fastp	24	Filtering	Deconseq	1	Assembly	FLASH	5	Mapping	Kraken	2	ORFPrediction	GeneMark-ES	2	Normalization	edgeR	1	Annotation	Bracken	1	Statistics	chiplot online	1
CLC Genomics Workbench	BFC	FLASH	Bowtie2	GeneMark-ES	CD-HIT	BLAST	CANOCO	FASTQ	Fastp	IDBA_UD	MetaHipMer2	GeneMarkS-2	IMG	BUSCO2	Circos	Quality	FASTQ	1	Filtering	Fastp	29	Assembly	IDBA_UD	12	Mapping	MetaHipMer2	1	ORFPrediction	GeneMarkS-2	1	Normalization	IMG	1	Annotation	BUSCO2	2	Statistics	Circos	1
Fastp	Bowtie2	FLASH	Bowtie2	GeneMark-ES	CD-HIT	BLAST	CANOCO	FASTQC	FASTQ	Kraken	MetaPhlAn	Glimmer-MG	Khmer	CAZy	Cytoscape	Quality	FASTQC	36	Filtering	FASTQ	2	Assembly	Kraken	2	Mapping	MetaPhlAn	1	ORFPrediction	Glimmer-MG	2	Normalization	Khmer	1	Annotation	CAZy	8	Statistics	Cytoscape	2
Fastp	CLC Genomics Workbench	FLASH	Bowtie2	GeneMarkS-2	CD-HIT	BLAST	CANOCO	FASTX-Toolkit	FASTQC	LRScaf	MG-RAST	Integrated Microbial Genomes Annotation Pipeline	Linclust	Centrifuge	DeSeq2	Quality	FASTX-Toolkit	7	Filtering	FASTQC	6	Assembly	LRScaf	1	Mapping	MG-RAST	23	ORFPrediction	Integrated Microbial Genomes Annotation Pipeline	1	Normalization	Linclust	1	Annotation	Centrifuge	2	Statistics	DeSeq2	11
Fastp	CLC Genomics Workbench	FLASH	Bowtie2	Glimmer-MG	CD-HIT	BLAST	CANOCO	FLASH	fastq-join	Majorbio cloud platform	minimap2	JGI Gold	MEGAN	CheckM	DiscriMiner	Quality	FLASH	1	Filtering	fastq-join	1	Assembly	Majorbio cloud platform	1	Mapping	minimap2	1	ORFPrediction	JGI Gold	1	Normalization	MEGAN	1	Annotation	CheckM	1	Statistics	DiscriMiner	1
Fastp	CutAdapt	IDBA_UD	Bowtie2	Glimmer-MG	CD-HIT	BLAST	CANOCO	GUNC	FastUniq	MEGAHIT	ND	MetaErg	Metawrap	CLARK	edgeR	Quality	GUNC	1	Filtering	FastUniq	2	Assembly	MEGAHIT	110	Mapping	ND	111	ORFPrediction	MetaErg	1	Normalization	Metawrap	1	Annotation	CLARK	1	Statistics	edgeR	1
Fastp	CutAdapt	IDBA_UD	Bowtie2	Integrated Microbial Genomes Annotation Pipeline	CD-HIT	BLAST	CANOCO	IDBA-UD	FASTX-Toolkit	MEGAN	Nonpareil	MetaGene	MG-RAST	CRT-CLI	emmeans	Quality	IDBA-UD	1	Filtering	FASTX-Toolkit	4	Assembly	MEGAN	1	Mapping	Nonpareil	1	ORFPrediction	MetaGene	27	Normalization	MG-RAST	18	Annotation	CRT-CLI	1	Statistics	emmeans	1
Fastp	CutAdapt	IDBA_UD	Bowtie2	JGI Gold	CD-HIT	BLAST	CANOCO	Majorbio cloud platform	FLASH	metaFlye	Pal2nal	MetaGeneAnnotator	MMseq2	dbCAN	Genescloud tools	Quality	Majorbio cloud platform	2	Filtering	FLASH	1	Assembly	metaFlye	1	Mapping	Pal2nal	1	ORFPrediction	MetaGeneAnnotator	2	Normalization	MMseq2	2	Annotation	dbCAN	1	Statistics	Genescloud tools	1
Fastp	CutAdapt	IDBA_UD	Bowtie2	MetaErg	CD-HIT	BLAST	CANOCO	MEGAHIT	Fqtrim	MetaHipMer2	Salmon	MetaGeneMark	ND	DeepARG	Gephi	Quality	MEGAHIT	1	Filtering	Fqtrim	2	Assembly	MetaHipMer2	1	Mapping	Salmon	1	ORFPrediction	MetaGeneMark	32	Normalization	ND	145	Annotation	DeepARG	1	Statistics	Gephi	5
Fastp	CutAdapt	IDBA_UD	Bowtie2	MetaGene	CD-HIT	BLAST	CANOCO	MG-RAST	GUNC filter	metaSPAdes	SAMtools	MG-RAST	R	DIAMOND	GraphPad Prism	Quality	MG-RAST	22	Filtering	GUNC filter	1	Assembly	metaSPAdes	11	Mapping	SAMtools	3	ORFPrediction	MG-RAST	4	Normalization	R	1	Annotation	DIAMOND	80	Statistics	GraphPad Prism	5
Fastp	CutAdapt	IDBA_UD	Bowtie2	MetaGene	CD-HIT	BLAST	CANOCO	MultiQC	IDBA-UD	METAWrap	SILVA	ND	SILVA	DRAM	GUniFrac	Quality	MultiQC	1	Filtering	IDBA-UD	1	Assembly	METAWrap	1	Mapping	SILVA	1	ORFPrediction	ND	107	Normalization	SILVA	1	Annotation	DRAM	2	Statistics	GUniFrac	1
Fastp	CutAdapt	IDBA_UD	Bowtie2	MetaGene	CD-HIT	BLAST	CANOCO	ND	KneadData	MG-RAST	SOAPaligner	OmicsBox	SOAPaligner	EffectorP4	iCAMP	Quality	ND	117	Filtering	KneadData	2	Assembly	MG-RAST	25	Mapping	SOAPaligner	30	ORFPrediction	OmicsBox	1	Normalization	SOAPaligner	1	Annotation	EffectorP4	1	Statistics	iCAMP	1
Fastp	CutAdapt	IDBA_UD	Bowtie2	MetaGene	CD-HIT	BLAST	CANOCO	OmicsBox	Majorbio cloud platform	ND	SPAdes	pre-cut proteins	TPM	eggNOG	JMP	Quality	OmicsBox	1	Filtering	Majorbio cloud platform	2	Assembly	ND	49	Mapping	SPAdes	1	ORFPrediction	pre-cut proteins	1	Normalization	TPM	4	Annotation	eggNOG	12	Statistics	JMP	1
Fastp	CutAdapt	IDBA_UD	Bowtie2	MetaGene	CD-HIT	BLAST	chiplot online	PacBio CCS	MEGAHIT	OmicsBox		Prodigal	vegan	ESTHER	LEfSe	Quality	PacBio CCS	1	Filtering	MEGAHIT	1	Assembly	OmicsBox	1				ORFPrediction	Prodigal	37	Normalization	vegan	1	Annotation	ESTHER	1	Statistics	LEfSe	2
Fastp	CutAdapt	IDBA_UD	Bowtie2	MetaGene	CD-HIT	BLAST	Circos	Porechop	metaWRAP	PEAR		Prokka		FastTree	linkET	Quality	Porechop	1	Filtering	metaWRAP	3	Assembly	PEAR	2				ORFPrediction	Prokka	7				Annotation	FastTree	1	Statistics	linkET	2
Fastp	CutAdapt	IDBA_UD	Bowtie2	MetaGene	CD-HIT	BLAST	Cytoscape	QIIME	Metaxa2	QUAST		QUAST		FMAP	lme4	Quality	QIIME	1	Filtering	Metaxa2	1	Assembly	QUAST	1				ORFPrediction	QUAST	1				Annotation	FMAP	1	Statistics	lme4	2
Fastp	CutAdapt	IDBA_UD	Bowtie2	MetaGene	CD-HIT	BLAST	Cytoscape	ReadFq	MG-RAST	RayMeta				FPPD	Majorbio Cloud Platform	Quality	ReadFq	1	Filtering	MG-RAST	25	Assembly	RayMeta	1										Annotation	FPPD	1	Statistics	Majorbio Cloud Platform	3
Fastp	Deconseq	Kraken	Bowtie2	MetaGene	CD-HIT	BLAST	DeSeq2	Roche 454 GS FLX	ND	RDP Xander skeleton analysis pipeline				Funannotate	MEGAN	Quality	Roche 454 GS FLX	1	Filtering	ND	47	Assembly	RDP Xander skeleton analysis pipeline	1										Annotation	Funannotate	1	Statistics	MEGAN	1
Fastp	Fastp	Kraken	Bowtie2	MetaGene	CD-HIT	BLAST	DeSeq2	SeqPrep	NGS-QC Toolkit	Redundans				FUNGuild	MEGAX	Quality	SeqPrep	3	Filtering	NGS-QC Toolkit	1	Assembly	Redundans	1										Annotation	FUNGuild	1	Statistics	MEGAX	1
Fastp	Fastp	LRScaf	Bowtie2	MetaGene	CD-HIT	BLAST	DeSeq2	Sickle	OmicsBox	SGA				GhostKOALA	METAGENassis	Quality	Sickle	3	Filtering	OmicsBox	1	Assembly	SGA	1										Annotation	GhostKOALA	4	Statistics	METAGENassis	1
Fastp	Fastp	Majorbio cloud platform	Bowtie2	MetaGene	CD-HIT	BLAST	DeSeq2	SILVA	Phred algorithm	SILVA				GTDB-Tk	Metagenome Analyzer	Quality	SILVA	1	Filtering	Phred algorithm	1	Assembly	SILVA	1										Annotation	GTDB-Tk	1	Statistics	Metagenome Analyzer	1
Fastp	Fastp	MEGAHIT	Bowtie2	MetaGene	CD-HIT	BLAST	DeSeq2	SOAPdenovo	Porechop	SOAPdenovo				GToTree	MG-RAST	Quality	SOAPdenovo	2	Filtering	Porechop	1	Assembly	SOAPdenovo	10										Annotation	GToTree	1	Statistics	MG-RAST	3
Fastp	Fastp	MEGAHIT	Bowtie2	MetaGene	CD-HIT	BLAST	DeSeq2	SolexaQA	PRINSEQ	SPAdes				HMMer	mian	Quality	SolexaQA	3	Filtering	PRINSEQ	3	Assembly	SPAdes	7										Annotation	HMMer	18	Statistics	mian	1
Fastp	Fastp	MEGAHIT	Bowtie2	MetaGene	CD-HIT	BLAST	DeSeq2	TrimGalore	QIIME	Trinity				HUMAnN2	MicrobiomeAnalyst	Quality	TrimGalore	1	Filtering	QIIME	1	Assembly	Trinity	1										Annotation	HUMAnN2	3	Statistics	MicrobiomeAnalyst	3
Fastp	Fastp	MEGAHIT	Bowtie2	MetaGene	CD-HIT	BLAST	DeSeq2	Trimmomatic	RDP SeqFilters	Velvet				HydDB	microeco	Quality	Trimmomatic	4	Filtering	RDP SeqFilters	1	Assembly	Velvet	1										Annotation	HydDB	1	Statistics	microeco	1
Fastp	Fastp	MEGAHIT	Bowtie2	MetaGene	CD-HIT	BLAST	DeSeq2		ReadFq					IMG Annotation Pipeline	MinKNOW Core				Filtering	ReadFq	2													Annotation	IMG Annotation Pipeline	7	Statistics	MinKNOW Core	1
FASTQ	Fastp	MEGAHIT	Bowtie2	MetaGene	CD-HIT	BLAST	DeSeq2		Roche 454 GS FLX					InterProScan	mixOmics				Filtering	Roche 454 GS FLX	1													Annotation	InterProScan	2	Statistics	mixOmics	2
FASTQC	Fastp	MEGAHIT	Bowtie2	MetaGene	CD-HIT	BLAST	DeSeq2		sdm read filtering software					I-TASSER	Mothur				Filtering	sdm read filtering software	1													Annotation	I-TASSER	1	Statistics	Mothur	1
FASTQC	Fastp	MEGAHIT	Bowtie2	MetaGene	CD-HIT	BLAST	DiscriMiner		SeqPrep					iTOL	ND				Filtering	SeqPrep	5													Annotation	iTOL	1	Statistics	ND	29
FASTQC	Fastp	MEGAHIT	Bowtie2	MetaGene	CD-HIT	BLAST	edgeR		SeqyClean					JGI Annotation Pipeline	Networks				Filtering	SeqyClean	1													Annotation	JGI Annotation Pipeline	2	Statistics	Networks	1
FASTQC	Fastp	MEGAHIT	Bowtie2	MetaGene	CD-HIT	BLAST	emmeans		Sickle					JGI Gold	NMF				Filtering	Sickle	18													Annotation	JGI Gold	1	Statistics	NMF	1
FASTQC	Fastp	MEGAHIT	Bowtie2	MetaGene	CD-HIT	BLAST	Genescloud tools		SILVA					KAAS	Nonpareil3				Filtering	SILVA	1													Annotation	KAAS	1	Statistics	Nonpareil3	1
FASTQC	Fastp	MEGAHIT	Bowtie2	MetaGene	CD-HIT	BLAST	Gephi		SOAPdenovo					Kaiju	PAST				Filtering	SOAPdenovo	2													Annotation	Kaiju	14	Statistics	PAST	16
FASTQC	Fastp	MEGAHIT	Bowtie2	MetaGene	CD-HIT	BLAST	Gephi		SOAPnuke					KEGG	pheatmap				Filtering	SOAPnuke	4													Annotation	KEGG	22	Statistics	pheatmap	2
FASTQC	Fastp	MEGAHIT	Bowtie2	MetaGene	CD-HIT	BLAST	Gephi		SolexaQA					KOBAS	Phyloseq				Filtering	SolexaQA	3													Annotation	KOBAS	5	Statistics	Phyloseq	2
FASTQC	Fastp	MEGAHIT	Bowtie2	MetaGene	CD-HIT	BLAST	Gephi		SortMeRNA					KoFamKoala	PLS-DA				Filtering	SortMeRNA	1													Annotation	KoFamKoala	1	Statistics	PLS-DA	1
FASTQC	Fastp	MEGAHIT	Bowtie2	MetaGeneAnnotator	CD-HIT	BLAST	Gephi		TrimGalore					Kraken	prcomp				Filtering	TrimGalore	2													Annotation	Kraken	14	Statistics	prcomp	1
FASTQC	Fastp	MEGAHIT	Bowtie2	MetaGeneAnnotator	CD-HIT	BLAST	GraphPad Prism		Trimmomatic					M5NR	PRIMER				Filtering	Trimmomatic	60													Annotation	M5NR	3	Statistics	PRIMER	6
FASTQC	Fastp	MEGAHIT	Bowtie2	MetaGeneMark	CD-HIT	BLAST	GraphPad Prism		USEARCH					MATAFILER	Python				Filtering	USEARCH	1													Annotation	MATAFILER	1	Statistics	Python	1
FASTQC	Fastp	MEGAHIT	Bowtie2	MetaGeneMark	CD-HIT	BLAST	GraphPad Prism							MEGAN	QIIME																			Annotation	MEGAN	20	Statistics	QIIME	9
FASTQC	Fastp	MEGAHIT	BWA	MetaGeneMark	CD-HIT	BLAST	GraphPad Prism							MEGAX	QUAST																			Annotation	MEGAX	1	Statistics	QUAST	1
FASTQC	Fastp	MEGAHIT	BWA	MetaGeneMark	CD-HIT	BLAST	GraphPad Prism							MetaErg	R																			Annotation	MetaErg	1	Statistics	R	37
FASTQC	Fastp	MEGAHIT	BWA	MetaGeneMark	CD-HIT	BlastKOALA	GUniFrac							MetaMaps	RAM																			Annotation	MetaMaps	1	Statistics	RAM	1
FASTQC	Fastp	MEGAHIT	BWA	MetaGeneMark	CoverM	BlastKOALA	iCAMP							Metapathways	RandomForest																			Annotation	Metapathways	1	Statistics	RandomForest	1
FASTQC	Fastp	MEGAHIT	BWA	MetaGeneMark	DeSeq2	BLASTP	JMP							metaPhlAn	rfPermute																			Annotation	metaPhlAn	1	Statistics	rfPermute	2
FASTQC	Fastp	MEGAHIT	BWA	MetaGeneMark	DeSeq2	BLAT	LEfSe							MG-RAST	SAS																			Annotation	MG-RAST	39	Statistics	SAS	1
FASTQC	Fastp	MEGAHIT	BWA	MetaGeneMark	DeSeq2	BLAT	LEfSe							MinPath	SILVA																			Annotation	MinPath	1	Statistics	SILVA	1
FASTQC	FASTQ	MEGAHIT	BWA	MetaGeneMark	dREP	BLAT	linkET							MMseqs2	SmartPLS																			Annotation	MMseqs2	3	Statistics	SmartPLS	1
FASTQC	FASTQ	MEGAHIT	BWA	MetaGeneMark	dREP	Bracken	linkET							Muscle	SparCC																			Annotation	Muscle	1	Statistics	SparCC	1
FASTQC	FASTQC	MEGAHIT	BWA	MetaGeneMark	edgeR	BUSCO2	lme4							NCyc	SPSS																			Annotation	NCyc	1	Statistics	SPSS	33
FASTQC	FASTQC	MEGAHIT	BWA	MetaGeneMark	IMG	BUSCO2	lme4							ND	SSPS																			Annotation	ND	12	Statistics	SSPS	1
FASTQC	FASTQC	MEGAHIT	BWA	MetaGeneMark	Khmer	CAZy	Majorbio Cloud Platform							OmicsBox	STAMP																			Annotation	OmicsBox	2	Statistics	STAMP	8
FASTQC	FASTQC	MEGAHIT	BWA	MetaGeneMark	Linclust	CAZy	Majorbio Cloud Platform							OrthoFinder	STAR																			Annotation	OrthoFinder	1	Statistics	STAR	1
FASTQC	FASTQC	MEGAHIT	CLC Genomics Workbench	MetaGeneMark	MEGAN	CAZy	Majorbio Cloud Platform							Pal2Nal	Statgraphics Centurion																			Annotation	Pal2Nal	1	Statistics	Statgraphics Centurion	1
FASTQC	FASTQC	MEGAHIT	Cluster Database software	MetaGeneMark	Metawrap	CAZy	MEGAN							Pavian	stats																			Annotation	Pavian	1	Statistics	stats	3
FASTQC	fastq-join	MEGAHIT	CoverM	MetaGeneMark	MG-RAST	CAZy	MEGAX							PHIB-Blast	Tbtools																			Annotation	PHIB-Blast	1	Statistics	Tbtools	1
FASTQC	FastUniq	MEGAHIT	CoverM	MetaGeneMark	MG-RAST	CAZy	METAGENassis							QIIME	TeTame																			Annotation	QIIME	2	Statistics	TeTame	1
FASTQC	FastUniq	MEGAHIT	DIAMOND	MetaGeneMark	MG-RAST	CAZy	Metagenome Analyzer							RefSeq	Tutools																			Annotation	RefSeq	3	Statistics	Tutools	1
FASTQC	FASTX-Toolkit	MEGAHIT	Kraken	MetaGeneMark	MG-RAST	CAZy	MG-RAST							SEED	vegan																			Annotation	SEED	1	Statistics	vegan	91
FASTQC	FASTX-Toolkit	MEGAHIT	Kraken	MetaGeneMark	MG-RAST	Centrifuge	MG-RAST							SignalP	VennDiagram																			Annotation	SignalP	1	Statistics	VennDiagram	1
FASTQC	FASTX-Toolkit	MEGAHIT	MetaHipMer2	MetaGeneMark	MG-RAST	Centrifuge	MG-RAST							SILVA	WASP																			Annotation	SILVA	1	Statistics	WASP	1
FASTQC	FASTX-Toolkit	MEGAHIT	MetaPhlAn	MetaGeneMark	MG-RAST	CheckM	mian							SINA																				Annotation	SINA	1
FASTQC	FLASH	MEGAHIT	MG-RAST	MetaGeneMark	MG-RAST	CLARK	MicrobiomeAnalyst							SOAPaligner																				Annotation	SOAPaligner	1
FASTX-Toolkit	Fqtrim	MEGAHIT	MG-RAST	MetaGeneMark	MG-RAST	CRT-CLI	MicrobiomeAnalyst							STAMP																				Annotation	STAMP	1
FASTX-Toolkit	Fqtrim	MEGAHIT	MG-RAST	MetaGeneMark	MG-RAST	dbCAN	MicrobiomeAnalyst							SUPER-FOCUS																				Annotation	SUPER-FOCUS	1
FASTX-Toolkit	GUNC filter	MEGAHIT	MG-RAST	MetaGeneMark	MG-RAST	DeepARG	microeco							SWORD																				Annotation	SWORD	1
FASTX-Toolkit	IDBA-UD	MEGAHIT	MG-RAST	MetaGeneMark	MG-RAST	DIAMOND	MinKNOW Core							trimAI																				Annotation	trimAI	1
FASTX-Toolkit	KneadData	MEGAHIT	MG-RAST	MetaGeneMark	MG-RAST	DIAMOND	mixOmics							UNIPROT																				Annotation	UNIPROT	2
FASTX-Toolkit	KneadData	MEGAHIT	MG-RAST	MetaGeneMark	MG-RAST	DIAMOND	mixOmics							UProc																				Annotation	UProc	1
FASTX-Toolkit	Majorbio cloud platform	MEGAHIT	MG-RAST	MetaGeneMark	MG-RAST	DIAMOND	Mothur							vsearch																				Annotation	vsearch	1
FLASH	Majorbio cloud platform	MEGAHIT	MG-RAST	MG-RAST	MG-RAST	DIAMOND	ND
GUNC	MEGAHIT	MEGAHIT	MG-RAST	MG-RAST	MG-RAST	DIAMOND	ND
IDBA-UD	metaWRAP	MEGAHIT	MG-RAST	MG-RAST	MG-RAST	DIAMOND	ND
Majorbio cloud platform	metaWRAP	MEGAHIT	MG-RAST	MG-RAST	MMseq2	DIAMOND	ND
Majorbio cloud platform	metaWRAP	MEGAHIT	MG-RAST	ND	MMseq2	DIAMOND	ND
MEGAHIT	Metaxa2	MEGAHIT	MG-RAST	ND	ND	DIAMOND	ND
MG-RAST	MG-RAST	MEGAHIT	MG-RAST	ND	ND	DIAMOND	ND
MG-RAST	MG-RAST	MEGAHIT	MG-RAST	ND	ND	DIAMOND	ND
MG-RAST	MG-RAST	MEGAHIT	MG-RAST	ND	ND	DIAMOND	ND
MG-RAST	MG-RAST	MEGAHIT	MG-RAST	ND	ND	DIAMOND	ND
MG-RAST	MG-RAST	MEGAHIT	MG-RAST	ND	ND	DIAMOND	ND
MG-RAST	MG-RAST	MEGAHIT	MG-RAST	ND	ND	DIAMOND	ND
MG-RAST	MG-RAST	MEGAHIT	MG-RAST	ND	ND	DIAMOND	ND
MG-RAST	MG-RAST	MEGAHIT	MG-RAST	ND	ND	DIAMOND	ND
MG-RAST	MG-RAST	MEGAHIT	MG-RAST	ND	ND	DIAMOND	ND
MG-RAST	MG-RAST	MEGAHIT	minimap2	ND	ND	DIAMOND	ND
MG-RAST	MG-RAST	MEGAHIT	ND	ND	ND	DIAMOND	ND
MG-RAST	MG-RAST	MEGAHIT	ND	ND	ND	DIAMOND	ND
MG-RAST	MG-RAST	MEGAHIT	ND	ND	ND	DIAMOND	ND
MG-RAST	MG-RAST	MEGAHIT	ND	ND	ND	DIAMOND	ND
MG-RAST	MG-RAST	MEGAHIT	ND	ND	ND	DIAMOND	ND
MG-RAST	MG-RAST	MEGAHIT	ND	ND	ND	DIAMOND	ND
MG-RAST	MG-RAST	MEGAHIT	ND	ND	ND	DIAMOND	ND
MG-RAST	MG-RAST	MEGAHIT	ND	ND	ND	DIAMOND	ND
MG-RAST	MG-RAST	MEGAHIT	ND	ND	ND	DIAMOND	ND
MG-RAST	MG-RAST	MEGAHIT	ND	ND	ND	DIAMOND	ND
MG-RAST	MG-RAST	MEGAHIT	ND	ND	ND	DIAMOND	ND
MG-RAST	MG-RAST	MEGAHIT	ND	ND	ND	DIAMOND	ND
MultiQC	MG-RAST	MEGAHIT	ND	ND	ND	DIAMOND	ND
ND	MG-RAST	MEGAHIT	ND	ND	ND	DIAMOND	Networks
ND	MG-RAST	MEGAHIT	ND	ND	ND	DIAMOND	NMF
ND	ND	MEGAHIT	ND	ND	ND	DIAMOND	Nonpareil3
ND	ND	MEGAHIT	ND	ND	ND	DIAMOND	PAST
ND	ND	MEGAHIT	ND	ND	ND	DIAMOND	PAST
ND	ND	MEGAHIT	ND	ND	ND	DIAMOND	PAST
ND	ND	MEGAHIT	ND	ND	ND	DIAMOND	PAST
ND	ND	MEGAHIT	ND	ND	ND	DIAMOND	PAST
ND	ND	MEGAHIT	ND	ND	ND	DIAMOND	PAST
ND	ND	MEGAHIT	ND	ND	ND	DIAMOND	PAST
ND	ND	MEGAHIT	ND	ND	ND	DIAMOND	PAST
ND	ND	MEGAHIT	ND	ND	ND	DIAMOND	PAST
ND	ND	MEGAHIT	ND	ND	ND	DIAMOND	PAST
ND	ND	MEGAHIT	ND	ND	ND	DIAMOND	PAST
ND	ND	MEGAHIT	ND	ND	ND	DIAMOND	PAST
ND	ND	MEGAHIT	ND	ND	ND	DIAMOND	PAST
ND	ND	MEGAHIT	ND	ND	ND	DIAMOND	PAST
ND	ND	MEGAHIT	ND	ND	ND	DIAMOND	PAST
ND	ND	MEGAHIT	ND	ND	ND	DIAMOND	PAST
ND	ND	MEGAHIT	ND	ND	ND	DIAMOND	pheatmap
ND	ND	MEGAHIT	ND	ND	ND	DIAMOND	pheatmap
ND	ND	MEGAHIT	ND	ND	ND	DIAMOND	Phyloseq
ND	ND	MEGAHIT	ND	ND	ND	DIAMOND	Phyloseq
ND	ND	MEGAHIT	ND	ND	ND	DIAMOND	PLS-DA
ND	ND	MEGAHIT	ND	ND	ND	DIAMOND	prcomp
ND	ND	MEGAHIT	ND	ND	ND	DIAMOND	PRIMER
ND	ND	MEGAHIT	ND	ND	ND	DIAMOND	PRIMER
ND	ND	MEGAHIT	ND	ND	ND	DIAMOND	PRIMER
ND	ND	MEGAHIT	ND	ND	ND	DIAMOND	PRIMER
ND	ND	MEGAHIT	ND	ND	ND	DIAMOND	PRIMER
ND	ND	MEGAHIT	ND	ND	ND	DIAMOND	PRIMER
ND	ND	MEGAHIT	ND	ND	ND	DIAMOND	Python
ND	ND	MEGAN	ND	ND	ND	DIAMOND	QIIME
ND	ND	metaFlye	ND	ND	ND	DIAMOND	QIIME
ND	ND	MetaHipMer2	ND	ND	ND	DIAMOND	QIIME
ND	ND	metaSPAdes	ND	ND	ND	DIAMOND	QIIME
ND	ND	metaSPAdes	ND	ND	ND	DIAMOND	QIIME
ND	ND	metaSPAdes	ND	ND	ND	DIAMOND	QIIME
ND	ND	metaSPAdes	ND	ND	ND	DIAMOND	QIIME
ND	ND	metaSPAdes	ND	ND	ND	DIAMOND	QIIME
ND	ND	metaSPAdes	ND	ND	ND	DIAMOND	QIIME
ND	ND	metaSPAdes	ND	ND	ND	DIAMOND	QUAST
ND	ND	metaSPAdes	ND	ND	ND	DIAMOND	R
ND	ND	metaSPAdes	ND	ND	ND	DIAMOND	R
ND	ND	metaSPAdes	ND	ND	ND	DIAMOND	R
ND	ND	metaSPAdes	ND	ND	ND	DIAMOND	R
ND	ND	METAWrap	ND	ND	ND	DIAMOND	R
ND	ND	MG-RAST	ND	ND	ND	DRAM	R
ND	ND	MG-RAST	ND	ND	ND	DRAM	R
ND	NGS-QC Toolkit	MG-RAST	ND	ND	ND	EffectorP4	R
ND	OmicsBox	MG-RAST	ND	ND	ND	eggNOG	R
ND	Phred algorithm	MG-RAST	ND	ND	ND	eggNOG	R
ND	Porechop	MG-RAST	ND	ND	ND	eggNOG	R
ND	PRINSEQ	MG-RAST	ND	ND	ND	eggNOG	R
ND	PRINSEQ	MG-RAST	ND	ND	ND	eggNOG	R
ND	PRINSEQ	MG-RAST	ND	ND	ND	eggNOG	R
ND	QIIME	MG-RAST	ND	ND	ND	eggNOG	R
ND	RDP SeqFilters	MG-RAST	ND	ND	ND	eggNOG	R
ND	ReadFq	MG-RAST	ND	ND	ND	eggNOG	R
ND	Readfq	MG-RAST	ND	ND	ND	eggNOG	R
ND	Roche 454 GS FLX	MG-RAST	ND	ND	ND	eggNOG	R
ND	sdm read filtering software	MG-RAST	ND	ND	ND	eggNOG	R
ND	SeqPrep	MG-RAST	ND	ND	ND	ESTHER	R
ND	SeqPrep	MG-RAST	ND	ND	ND	FastTree	R
ND	SeqPrep	MG-RAST	ND	ND	ND	FMAP	R
ND	SeqPrep	MG-RAST	ND	ND	ND	FPPD	R
ND	SeqPrep	MG-RAST	ND	ND	ND	Funannotate	R
ND	SeqyClean	MG-RAST	ND	ND	ND	FUNGuild	R
ND	Sickle	MG-RAST	ND	ND	ND	GhostKOALA	R
ND	Sickle	MG-RAST	ND	ND	ND	GhostKOALA	R
ND	Sickle	MG-RAST	ND	ND	ND	GhostKOALA	R
ND	Sickle	MG-RAST	ND	ND	ND	GhostKOALA	R
ND	Sickle	ND	ND	ND	ND	GTDB-Tk	R
ND	Sickle	ND	ND	ND	ND	GToTree	R
ND	Sickle	ND	ND	ND	ND	HMMer	R
ND	Sickle	ND	ND	ND	ND	HMMer	R
ND	Sickle	ND	ND	ND	ND	HMMer	R
ND	Sickle	ND	ND	ND	ND	HMMer	R
ND	Sickle	ND	ND	ND	ND	HMMer	R
ND	Sickle	ND	ND	ND	ND	HMMer	RAM
ND	Sickle	ND	ND	ND	ND	HMMer	RandomForest
ND	Sickle	ND	ND	ND	ND	HMMer	rfPermute
ND	Sickle	ND	ND	OmicsBox	ND	HMMer	rfPermute
ND	Sickle	ND	ND	pre-cut proteins	ND	HMMer	SAS
ND	Sickle	ND	ND	Prodigal	ND	HMMer	SILVA
ND	Sickle	ND	ND	Prodigal	ND	HMMer	SmartPLS
ND	SILVA	ND	ND	Prodigal	ND	HMMer	SparCC
ND	SOAPdenovo	ND	ND	Prodigal	ND	HMMer	SPSS
ND	SOAPdenovo	ND	ND	Prodigal	ND	HMMer	SPSS
ND	SOAPnuke	ND	ND	Prodigal	ND	HMMer	SPSS
ND	SOAPnuke	ND	ND	Prodigal	ND	HMMer	SPSS
ND	SOAPnuke	ND	ND	Prodigal	ND	HMMer	SPSS
ND	SOAPnuke	ND	ND	Prodigal	ND	HUMAnN2	SPSS
ND	SolexaQA	ND	ND	Prodigal	ND	HUMAnN2	SPSS
ND	SolexaQA	ND	ND	Prodigal	ND	HUMAnN2	SPSS
ND	SolexaQA	ND	ND	Prodigal	ND	HydDB	SPSS
ND	SortMeRNA	ND	ND	Prodigal	ND	IMG Annotation Pipeline	SPSS
ND	TrimGalore	ND	ND	Prodigal	ND	IMG Annotation Pipeline	SPSS
ND	TrimGalore	ND	Nonpareil	Prodigal	ND	IMG Annotation Pipeline	SPSS
ND	Trimmomatic	ND	Pal2nal	Prodigal	ND	IMG Annotation Pipeline	SPSS
ND	Trimmomatic	ND	Salmon	Prodigal	ND	IMG Annotation Pipeline	SPSS
ND	Trimmomatic	ND	SAMtools	Prodigal	ND	IMG Annotation Pipeline	SPSS
ND	Trimmomatic	ND	SAMtools	Prodigal	ND	IMG Annotation Pipeline	SPSS
ND	Trimmomatic	ND	SAMtools	Prodigal	ND	InterProScan	SPSS
ND	Trimmomatic	ND	SILVA	Prodigal	ND	InterProScan	SPSS
ND	Trimmomatic	ND	SOAPaligner	Prodigal	ND	I-TASSER	SPSS
ND	Trimmomatic	ND	SOAPaligner	Prodigal	ND	iTOL	SPSS
ND	Trimmomatic	ND	SOAPaligner	Prodigal	ND	JGI Annotation Pipeline	SPSS
ND	Trimmomatic	ND	SOAPaligner	Prodigal	ND	JGI Annotation Pipeline	SPSS
ND	Trimmomatic	ND	SOAPaligner	Prodigal	ND	JGI Gold	SPSS
ND	Trimmomatic	ND	SOAPaligner	Prodigal	ND	KAAS	SPSS
ND	Trimmomatic	ND	SOAPaligner	Prodigal	ND	Kaiju	SPSS
ND	Trimmomatic	ND	SOAPaligner	Prodigal	ND	Kaiju	SPSS
ND	Trimmomatic	ND	SOAPaligner	Prodigal	ND	Kaiju	SPSS
ND	Trimmomatic	ND	SOAPaligner	Prodigal	ND	Kaiju	SPSS
ND	Trimmomatic	ND	SOAPaligner	Prodigal	ND	Kaiju	SPSS
ND	Trimmomatic	ND	SOAPaligner	Prodigal	ND	Kaiju	SPSS
OmicsBox	Trimmomatic	ND	SOAPaligner	Prodigal	ND	Kaiju	SPSS
PacBio CCS	Trimmomatic	ND	SOAPaligner	Prodigal	ND	Kaiju	SPSS
Porechop	Trimmomatic	ND	SOAPaligner	Prodigal	ND	Kaiju	SPSS
QIIME	Trimmomatic	ND	SOAPaligner	Prodigal	ND	Kaiju	SSPS
ReadFq	Trimmomatic	OmicsBox	SOAPaligner	Prokka	R	Kaiju	STAMP
Roche 454 GS FLX	Trimmomatic	PEAR	SOAPaligner	Prokka	SILVA	Kaiju	STAMP
SeqPrep	Trimmomatic	PEAR	SOAPaligner	Prokka	SOAPaligner	Kaiju	STAMP
SeqPrep	Trimmomatic	QUAST	SOAPaligner	Prokka	TPM	Kaiju	STAMP
SeqPrep	Trimmomatic	RayMeta	SOAPaligner	Prokka	TPM	KEGG	STAMP
Sickle	Trimmomatic	RDP Xander skeleton analysis pipeline	SOAPaligner	Prokka	TPM	KEGG	STAMP
Sickle	Trimmomatic	Redundans	SOAPaligner	Prokka	TPM	KEGG	STAMP
Sickle	Trimmomatic	SGA	SOAPaligner	QUAST	vegan	KEGG	STAMP
SILVA	Trimmomatic	SILVA	SOAPaligner			KEGG	STAR
SOAPdenovo	Trimmomatic	SOAPdenovo	SOAPaligner			KEGG	Statgraphics Centurion
SOAPdenovo	Trimmomatic	SOAPdenovo	SOAPaligner			KEGG	stats
SolexaQA	Trimmomatic	SOAPdenovo	SOAPaligner			KEGG	stats
SolexaQA	Trimmomatic	SOAPdenovo	SOAPaligner			KEGG	stats
SolexaQA	Trimmomatic	SOAPdenovo	SOAPaligner			KEGG	Tbtools
TrimGalore	Trimmomatic	SOAPdenovo	SPAdes			KEGG	TeTame
Trimmomatic	Trimmomatic	SOAPdenovo				KEGG	Tutools
Trimmomatic	Trimmomatic	SOAPdenovo				KEGG	vegan
Trimmomatic	Trimmomatic	SOAPdenovo				KEGG	vegan
Trimmomatic	Trimmomatic	SOAPdenovo				KEGG	vegan
	Trimmomatic	SPAdes				KEGG	vegan
	Trimmomatic	SPAdes				KEGG	vegan
	Trimmomatic	SPAdes				KEGG	vegan
	Trimmomatic	SPAdes				KEGG	vegan
	Trimmomatic	SPAdes				KEGG	vegan
	Trimmomatic	SPAdes				KEGG	vegan
	Trimmomatic	SPAdes				KEGG	vegan
	Trimmomatic	Trinity				KOBAS	vegan
	Trimmomatic	Velvet				KOBAS	vegan
	Trimmomatic					KOBAS	vegan
	Trimmomatic					KOBAS	vegan
	Trimmomatic					KOBAS	vegan
	Trimmomatic					KoFamKoala	vegan
	Trimmomatic					Kraken	vegan
	Trimmomatic					Kraken	vegan
	Trimmomatic					Kraken	vegan
	Trimmomatic					Kraken	vegan
	Trimmomatic					Kraken	vegan
	Trimmomatic					Kraken	vegan
	USEARCH					Kraken	vegan
						Kraken	vegan
						Kraken	vegan
						Kraken	vegan
						Kraken	vegan
						Kraken	vegan
						Kraken	vegan
						Kraken	vegan
						M5NR	vegan
						M5NR	vegan
						M5NR	vegan
						MATAFILER	vegan
						MEGAN	vegan
						MEGAN	vegan
						MEGAN	vegan
						MEGAN	vegan
						MEGAN	vegan
						MEGAN	vegan
						MEGAN	vegan
						MEGAN	vegan
						MEGAN	vegan
						MEGAN	vegan
						MEGAN	vegan
						MEGAN	vegan
						MEGAN	vegan
						MEGAN	vegan
						MEGAN	vegan
						MEGAN	vegan
						MEGAN	vegan
						MEGAN	vegan
						MEGAN	vegan
						MEGAN	vegan
						MEGAX	vegan
						MetaErg	vegan
						MetaMaps	vegan
						Metapathways	vegan
						metaPhlAn	vegan
						MG-RAST	vegan
						MG-RAST	vegan
						MG-RAST	vegan
						MG-RAST	vegan
						MG-RAST	vegan
						MG-RAST	vegan
						MG-RAST	vegan
						MG-RAST	vegan
						MG-RAST	vegan
						MG-RAST	vegan
						MG-RAST	vegan
						MG-RAST	vegan
						MG-RAST	vegan
						MG-RAST	vegan
						MG-RAST	vegan
						MG-RAST	vegan
						MG-RAST	vegan
						MG-RAST	vegan
						MG-RAST	vegan
						MG-RAST	vegan
						MG-RAST	vegan
						MG-RAST	vegan
						MG-RAST	vegan
						MG-RAST	vegan
						MG-RAST	vegan
						MG-RAST	vegan
						MG-RAST	vegan
						MG-RAST	vegan
						MG-RAST	vegan
						MG-RAST	vegan
						MG-RAST	vegan
						MG-RAST	vegan
						MG-RAST	VennDiagram
						MG-RAST	WASP
						MG-RAST
						MG-RAST
						MG-RAST
						MG-RAST
						MG-RAST
						MinPath
						MMseqs2
						MMseqs2
						MMseqs2
						Muscle
						NCyc
						ND
						ND
						ND
						ND
						ND
						ND
						ND
						ND
						ND
						ND
						ND
						ND
						OmicsBox
						OmicsBox
						OrthoFinder
						Pal2Nal
						Pavian
						PHIB-Blast
						QIIME
						QIIME
						RefSeq
						RefSeq
						RefSeq
						SEED
						SignalP
						SILVA
						SINA
						SOAPaligner
						STAMP
						SUPER-FOCUS
						SWORD
						trimAI
						UNIPROT
						UNIPROT
						UProc
						vsearch

## Sheet: f.Metatranscriptomics
Quality Check	Quality Filtering	rRNA Removal	Assembly	Mapping	ORF Prediction	Normalization	Annotation	Statistics	UNIQUE TOOLS									COUNTS
BBTools	BBDuk	BBDuk	Bowtie2	BBMap	Aragorn	CD-HIT	BLAST	PAST	Quality Check	Quality Filtering	rRNA Removal	Assembly	Mapping	ORF Prediction	Normalization	Annotation	Statistics	step	tool	number	step	tool	number	step	tool	number	step	tool	number	step	tool	number	step	tool	number	step	tool	number	step	tool	number	step	tool	number
CLC Genomics Workbench	BBDuk	BBDuk	CLC Genomics Workbench	BBMap	Barrnap	CD-HIT	BLAST	ALDEx2	BBTools	BBDuk	BBDuk	Bowtie2	BBMap	Aragorn	CD-HIT	BLAST	PAST	Quality	BBTools	1	Filtering	BBDuk	11	rRNARemoval	BBDuk	4	Assembly	Bowtie2	1	Mapping	BBMap	2	ORFPrediction	Aragorn	1	Normalization	CD-HIT	2	Annotation	BLAST	22	Statistics	PAST	1
CLC Genomics Workbench	BBDuk	BBDuk	CLC Genomics Workbench	BBSplit	ClustalW	CoMW	BLAST	ANOVA	CLC Genomics Workbench	BBMap	BBMap	CLC Genomics Workbench	BBSplit	Barrnap	CoMW	Blast2Go	ALDEx2	Quality	CLC Genomics Workbench	3	Filtering	BBMap	1	rRNARemoval	BBMap	1	Assembly	CLC Genomics Workbench	7	Mapping	BBSplit	1	ORFPrediction	Barrnap	1	Normalization	CoMW	1	Annotation	Blast2Go	1	Statistics	ALDEx2	1
CLC Genomics Workbench	BBDuk	BBDuk	CLC Genomics Workbench	Bowtie2	EMBOSS	cufflinks	BLAST	Blast2Go	Fastp	CLC Genomics Workbench	Bowtie2	Cufflinks	Bowtie2	ClustalW	cufflinks	Blast2Go	ANOVA	Quality	Fastp	1	Filtering	CLC Genomics Workbench	4	rRNARemoval	Bowtie2	1	Assembly	Cufflinks	1	Mapping	Bowtie2	19	ORFPrediction	ClustalW	1	Normalization	cufflinks	1	Annotation	Blast2Go	1	Statistics	ANOVA	1
Fastp	BBDuk	BBMap	CLC Genomics Workbench	Bowtie2	FragGeneScan	DeSeq2	BLAST	CANOCO	FASTQC	CutAdapt	MEGAN	DNASTAR's SeqMan NGen	BWA	EMBOSS	DeSeq2	Bowtie2	Blast2Go	Quality	FASTQC	18	Filtering	CutAdapt	5	rRNARemoval	MEGAN	1	Assembly	DNASTAR's SeqMan NGen	1	Mapping	BWA	6	ORFPrediction	EMBOSS	1	Normalization	DeSeq2	5	Annotation	Bowtie2	1	Statistics	Blast2Go	1
FASTQC	BBDuk	Bowtie2	CLC Genomics Workbench	Bowtie2	FragGeneScan	DeSeq2	BLAST	ClueGO	FASTX-Toolkit	DNASTAR's SeqMan NGen	ND	EMIRGE	CLC Genomics Workbench	FragGeneScan	dREP	CAMERA	CANOCO	Quality	FASTX-Toolkit	4	Filtering	DNASTAR's SeqMan NGen	1	rRNARemoval	ND	44	Assembly	EMIRGE	2	Mapping	CLC Genomics Workbench	4	ORFPrediction	FragGeneScan	4	Normalization	dREP	1	Annotation	CAMERA	1	Statistics	CANOCO	1
FASTQC	BBDuk	MEGAN	CLC Genomics Workbench	Bowtie2	FragGeneScan	DeSeq2	BLAST	Cytoscape	Guppy	EA-UTILS	RepeatMasker	FLASh	cmsearch	GeneMarkS-T	EdgeR	CAZy	ClueGO	Quality	Guppy	1	Filtering	EA-UTILS	1	rRNARemoval	RepeatMasker	1	Assembly	FLASh	1	Mapping	cmsearch	1	ORFPrediction	GeneMarkS-T	2	Normalization	EdgeR	2	Annotation	CAZy	1	Statistics	ClueGO	1
FASTQC	BBDuk	ND	CLC Genomics Workbench	Bowtie2	FragGeneScan	DeSeq2	BLAST	DeSeq2	ND	ERNE	SILVA	MEGAHIT	CoMW	JGI Gold	eXpress	COG	Cytoscape	Quality	ND	41	Filtering	ERNE	1	rRNARemoval	SILVA	2	Assembly	MEGAHIT	9	Mapping	CoMW	1	ORFPrediction	JGI Gold	1	Normalization	eXpress	1	Annotation	COG	1	Statistics	Cytoscape	1
FASTQC	BBDuk	ND	Cufflinks	Bowtie2	GeneMarkS-T	DeSeq2	BLAST	DeSeq2	Novogene	Fastp	SortMeRNA	MetaRib	CoverM	MetaGeneMark	Khmer	contigtax	DeSeq2	Quality	Novogene	1	Filtering	Fastp	1	rRNARemoval	SortMeRNA	16	Assembly	MetaRib	1	Mapping	CoverM	1	ORFPrediction	MetaGeneMark	1	Normalization	Khmer	2	Annotation	contigtax	1	Statistics	DeSeq2	15
FASTQC	BBDuk	ND	DNASTAR's SeqMan NGen	Bowtie2	GeneMarkS-T	dREP	BLAST	DeSeq2	SAMSA2	FASTQC		MG-RAST	FANSe2	MG-RAST	ND	CREST	EbSeq	Quality	SAMSA2	1	Filtering	FASTQC	2				Assembly	MG-RAST	3	Mapping	FANSe2	1	ORFPrediction	MG-RAST	1	Normalization	ND	51	Annotation	CREST	3	Statistics	EbSeq	1
FASTQC	BBDuk	ND	EMIRGE	Bowtie2	JGI Gold	EdgeR	BLAST	DeSeq2	Trimmomatic	fastqtrimmer		ND	HISAT2	ND	NO	dbCAN	EdgeR	Quality	Trimmomatic	2	Filtering	fastqtrimmer	1				Assembly	ND	24	Mapping	HISAT2	1	ORFPrediction	ND	43	Normalization	NO	1	Annotation	dbCAN	1	Statistics	EdgeR	5
FASTQC	BBMap	ND	EMIRGE	Bowtie2	MetaGeneMark	EdgeR	BLAST	DeSeq2		FASTX-Toolkit		PEAR	MG-RAST	ORF FiNDer	Picard	DIAMOND	Gephi				Filtering	FASTX-Toolkit	3				Assembly	PEAR	1	Mapping	MG-RAST	2	ORFPrediction	ORF FiNDer	2	Normalization	Picard	1	Annotation	DIAMOND	13	Statistics	Gephi	1
FASTQC	CLC Genomics Workbench	ND	FLASh	Bowtie2	MG-RAST	eXpress	BLAST	DeSeq2		Fqtrim		RATTLE	MUSCLE	orfipy	sam2fpkg.pl script	DRAM	ggplot				Filtering	Fqtrim	1				Assembly	RATTLE	1	Mapping	MUSCLE	1	ORFPrediction	orfipy	1	Normalization	sam2fpkg.pl script	1	Annotation	DRAM	2	Statistics	ggplot	1
FASTQC	CLC Genomics Workbench	ND	MEGAHIT	Bowtie2	ND	Khmer	BLAST	DeSeq2		Guppy		Rnnotator	ND	Prodigal	SAMtools	eggNOG	Ime4				Filtering	Guppy	1				Assembly	Rnnotator	1	Mapping	ND	29	ORFPrediction	Prodigal	8	Normalization	SAMtools	1	Annotation	eggNOG	6	Statistics	Ime4	1
FASTQC	CLC Genomics Workbench	ND	MEGAHIT	Bowtie2	ND	Khmer	BLAST	DeSeq2		Kraken		SPAdes	Salmon	Prokka	TMM	GAIA	ImerTest				Filtering	Kraken	1				Assembly	SPAdes	1	Mapping	Salmon	3	ORFPrediction	Prokka	1	Normalization	TMM	1	Annotation	GAIA	2	Statistics	ImerTest	1
FASTQC	CLC Genomics Workbench	ND	MEGAHIT	Bowtie2	ND	ND	BLAST	DeSeq2		LUCY		Transrate	SAMtools	RSEM	TPM	ggKbase	iTOL				Filtering	LUCY	1				Assembly	Transrate	1	Mapping	SAMtools	2	ORFPrediction	RSEM	1	Normalization	TPM	2	Annotation	ggKbase	1	Statistics	iTOL	1
FASTQC	CutAdapt	ND	MEGAHIT	Bowtie2	ND	ND	BLAST	DeSeq2		MG-RAST		Trinity	STAR	Transdecoder		GhostKOALA	Jalview				Filtering	MG-RAST	3				Assembly	Trinity	24	Mapping	STAR	1	ORFPrediction	Transdecoder	2	Normalization	0	0	Annotation	GhostKOALA	1	Statistics	Jalview	1
FASTQC	CutAdapt	ND	MEGAHIT	Bowtie2	ND	ND	BLAST	DeSeq2		ND		Velvet	TopHat			HMMer	KOBAS				Filtering	ND	18				Assembly	Velvet	2	Mapping	TopHat	2	ORFPrediction	0	0				Annotation	HMMer	4	Statistics	KOBAS	1
FASTQC	CutAdapt	ND	MEGAHIT	Bowtie2	ND	ND	BLAST	DeSeq2		PRINSEQ						IMG	MEGAN				Filtering	PRINSEQ	4																Annotation	IMG	1	Statistics	MEGAN	1
FASTQC	CutAdapt	ND	MEGAHIT	Bowtie2	ND	ND	BLAST	DeSeq2		Tgicl						InterPro2GO	MEGAX				Filtering	Tgicl	1																Annotation	InterPro2GO	1	Statistics	MEGAX	1
FASTQC	CutAdapt	ND	MEGAHIT	Bowtie2	ND	ND	BLAST	DeSeq2		TrimGalore!						JGI Annotation Pipeline	Mfuzz				Filtering	TrimGalore!	1																Annotation	JGI Annotation Pipeline	2	Statistics	Mfuzz	1
FASTQC	DNASTAR's SeqMan NGen	ND	MEGAHIT	Bowtie2	ND	ND	BLAST	DeSeq2		Trimmomatic						JGI Gold	mian				Filtering	Trimmomatic	19																Annotation	JGI Gold	1	Statistics	mian	1
FASTQC	EA-UTILS	ND	MetaRib	BWA	ND	ND	Blast2Go	EbSeq								KAAS	Microbiome																						Annotation	KAAS	2	Statistics	Microbiome	1
FASTX-Toolkit	ERNE	ND	MG-RAST	BWA	ND	ND	Blast2Go	EdgeR								Kaiju	ND																						Annotation	Kaiju	1	Statistics	ND	16
FASTX-Toolkit	Fastp	ND	MG-RAST	BWA	ND	ND	Bowtie2	EdgeR								KEGG	PAST																						Annotation	KEGG	10	Statistics	PAST	1
FASTX-Toolkit	FASTQC	ND	MG-RAST	BWA	ND	ND	CAMERA	EdgeR								KOG	PC-ORD 7																						Annotation	KOG	1	Statistics	PC-ORD 7	1
FASTX-Toolkit	FASTQC	ND	ND	BWA	ND	ND	CAZy	EdgeR								Kraken	Phyloseq																						Annotation	Kraken	2	Statistics	Phyloseq	1
Guppy	fastqtrimmer	ND	ND	BWA	ND	ND	COG	EdgeR								MEGAN	plspm																						Annotation	MEGAN	9	Statistics	plspm	1
ND	FASTX-Toolkit	ND	ND	CLC Genomics Workbench	ND	ND	contigtax	Gephi								MG-RAST	prcomp																						Annotation	MG-RAST	4	Statistics	prcomp	1
ND	FASTX-Toolkit	ND	ND	CLC Genomics Workbench	ND	ND	CREST	ggplot								MMseqs2	R																						Annotation	MMseqs2	1	Statistics	R	8
ND	FASTX-Toolkit	ND	ND	CLC Genomics Workbench	ND	ND	CREST	Ime4								NBC	RAxML																						Annotation	NBC	1	Statistics	RAxML	1
ND	Fqtrim	ND	ND	CLC Genomics Workbench	ND	ND	CREST	ImerTest								NCBI	RSEM																						Annotation	NCBI	1	Statistics	RSEM	1
ND	Guppy	ND	ND	cmsearch	ND	ND	dbCAN	iTOL								NCycDB	SAS																						Annotation	NCycDB	1	Statistics	SAS	1
ND	Kraken	ND	ND	CoMW	ND	ND	DIAMOND	Jalview								ND	SparCC																						Annotation	ND	7	Statistics	SparCC	1
ND	LUCY	ND	ND	CoverM	ND	ND	DIAMOND	KOBAS								Pal2Nal	SQMtools																						Annotation	Pal2Nal	1	Statistics	SQMtools	1
ND	MG-RAST	ND	ND	FANSe2	ND	ND	DIAMOND	MEGAN								Pfam	STAMP																						Annotation	Pfam	1	Statistics	STAMP	3
ND	MG-RAST	ND	ND	HISAT2	ND	ND	DIAMOND	MEGAX								QIIME	Statistica																						Annotation	QIIME	1	Statistics	Statistica	1
ND	MG-RAST	ND	ND	MG-RAST	ND	ND	DIAMOND	Mfuzz								RAMMCAP	stats																						Annotation	RAMMCAP	1	Statistics	stats	1
ND	ND	ND	ND	MG-RAST	ND	ND	DIAMOND	mian								RefSeq	UniprotKB																						Annotation	RefSeq	1	Statistics	UniprotKB	1
ND	ND	ND	ND	MUSCLE	ND	ND	DIAMOND	Microbiome								STRING	vegan																						Annotation	STRING	1	Statistics	vegan	20
ND	ND	ND	ND	ND	ND	ND	DIAMOND	ND								Swiss-Prot																							Annotation	Swiss-Prot	1	Statistics	0	0
ND	ND	ND	ND	ND	ND	ND	DIAMOND	ND								SWORD																							Annotation	SWORD	1
ND	ND	ND	ND	ND	ND	ND	DIAMOND	ND								Trinotate																							Annotation	Trinotate	3
ND	ND	ND	ND	ND	ND	ND	DIAMOND	ND																															Annotation	0	0
ND	ND	ND	ND	ND	ND	ND	DIAMOND	ND
ND	ND	ND	ND	ND	ND	ND	DIAMOND	ND
ND	ND	ND	ND	ND	ND	ND	DRAM	ND
ND	ND	ND	ND	ND	ND	ND	DRAM	ND
ND	ND	ND	ND	ND	ND	ND	eggNOG	ND
ND	ND	ND	ND	ND	ND	ND	eggNOG	ND
ND	ND	ND	PEAR	ND	ND	ND	eggNOG	ND
ND	ND	RepeatMasker	RATTLE	ND	ND	ND	eggNOG	ND
ND	ND	SILVA	Rnnotator	ND	ND	ND	eggNOG	ND
ND	ND	SILVA	SPAdes	ND	ND	ND	eggNOG	ND
ND	ND	SortMeRNA	Transrate	ND	ND	ND	GAIA	ND
ND	ND	SortMeRNA	Trinity	ND	ND	ND	GAIA	ND
ND	PRINSEQ	SortMeRNA	Trinity	ND	ORF FiNDer	ND	ggKbase	PAST
ND	PRINSEQ	SortMeRNA	Trinity	ND	ORF FiNDer	ND	GhostKOALA	PC-ORD 7
ND	PRINSEQ	SortMeRNA	Trinity	ND	orfipy	ND	HMMer	Phyloseq
ND	PRINSEQ	SortMeRNA	Trinity	ND	Prodigal	ND	HMMer	plspm
ND	Tgicl	SortMeRNA	Trinity	ND	Prodigal	ND	HMMer	prcomp
ND	TrimGalore!	SortMeRNA	Trinity	ND	Prodigal	ND	HMMer	R
ND	Trimmomatic	SortMeRNA	Trinity	ND	Prodigal	ND	IMG	R
ND	Trimmomatic	SortMeRNA	Trinity	ND	Prodigal	ND	InterPro2GO	R
ND	Trimmomatic	SortMeRNA	Trinity	ND	Prodigal	ND	JGI Annotation Pipeline	R
ND	Trimmomatic	SortMeRNA	Trinity	ND	Prodigal	ND	JGI Annotation Pipeline	R
ND	Trimmomatic	SortMeRNA	Trinity	ND	Prodigal	NO	JGI Gold	R
ND	Trimmomatic	SortMeRNA	Trinity	ND	Prokka	Picard	KAAS	R
ND	Trimmomatic	SortMeRNA	Trinity	ND	RSEM	sam2fpkg.pl script	KAAS	R
Novogene	Trimmomatic	SortMeRNA	Trinity	Salmon	Transdecoder	SAMtools	Kaiju	RAxML
SAMSA2	Trimmomatic		Trinity	Salmon	Transdecoder	TMM	KEGG	RSEM
Trimmomatic	Trimmomatic		Trinity	Salmon	Transeq	TPM	KEGG	SAS
Trimmomatic	Trimmomatic		Trinity	SAMtools		TPM	KEGG	SparCC
Trinity	Trimmomatic		Trinity	SAMtools		vegan	KEGG	SQMtools
	Trimmomatic		Trinity	STAR			KEGG	STAMP
	Trimmomatic		Trinity	TopHat			KEGG	STAMP
	Trimmomatic		Trinity	TopHat			KEGG	STAMP
	Trimmomatic		Trinity				KEGG	Statistica
	Trimmomatic		Trinity				KEGG	stats
	Trimmomatic		Velvet				KEGG	UniprotKB
	Trimmomatic		Velvet				KOG	vegan
	USEARCH						Kraken	vegan
							Kraken	vegan
							MEGAN	vegan
							MEGAN	vegan
							MEGAN	vegan
							MEGAN	vegan
							MEGAN	vegan
							MEGAN	vegan
							MEGAN	vegan
							MEGAN	vegan
							MEGAN	vegan
							MG-RAST	vegan
							MG-RAST	vegan
							MG-RAST	vegan
							MG-RAST	vegan
							MMseqs2	vegan
							NBC	vegan
							NCBI	vegan
							NCycDB	vegan
							ND	Water-Organic-Rock-Microbe (WORM) Portal
							ND
							ND
							ND
							ND
							ND
							ND
							Pal2Nal
							Pfam
							QIIME
							RAMMCAP
							RefSeq
							STRING
							Swiss-Prot
							SWORD
							Trinotate
							Trinotate
							Trinotate
							USEARCH

## Sheet: g.Metaproteomics
Quality Check	Quality Filtering	Assembly	Mapping	Normalization	Annotation	Statistics	UNIQUE TOOLS							COUNTS
ND	Mascot	Mascot	BLAST	CD-HIT	BLAST	SPSS	Quality Check	Quality Filtering	Assembly	Mapping	Normalization	Annotation	Statistics	step	tool	number	step	tool	number	step	tool	number	step	tool	number	step	tool	number	step	tool	number	step	tool	number
ND	ND		MASCOT	ND	InterProScan	MALDI	ND	Mascot	Mascot	BLAST	CD-HIT	BLAST	SPSS	Quality	ND	5	Filtering	Mascot	1	Assembly	Mascot	1	Mapping	BLAST	1	Normalization	CD-HIT	1	Annotation	BLAST	1	Statistics	SPSS	3
ND	ND		MS-GF + search algorithm	ND	JGI	ND	Proteome Discoverer	ND	0	MASCOT	ND	InterProScan	MALDI		Proteome Discoverer	1		ND	3					MASCOT	1		ND	7		InterProScan	1		MALDI	1
ND	ND		Scaffold	ND	KASS	ND		Proteome Discoverer		MS-GF + search algorithm		JGI	ND					Proteome Discoverer	1					MS-GF + search algorithm	1					JGI	1		ND	5
ND	Proteome Discoverer			ND	KEGG	ND		0		Scaffold		KASS												Scaffold	1					KASS	1
Proteome Discoverer				ND	Kofamscan	ND				0		KEGG																		KEGG	1
				ND	Mascot	ND						Kofamscan																		Kofamscan	1
				ND	Mascot	R
					Mascot	R
					MS-GF + search algorithm	SPSS
					OmicsBox	SPSS
					PROPHANE	StatView
					PROPHANE
					PROPHANE
					PROPHANE
					Proteome Discoverer
					Proteome Discoverer
					Proteome Discoverer
